# Supplementary material for: Crystal structure of 4-acetyl­phenyl 3-methyl­benzoate
Source: Acta Crystallogr Sect E Struct Rep Online. 2014 Aug 30;70(Pt 9):o1060. doi: 10.1107/S1600536814018923 (PMC4186166; doi:10.1107/S1600536814018923)
Supplement: Supplementary file 1 [file e-70-o1060-sup1.cif]

##############################################################################
#                                                                            #
# This CIF contains the data in a paper accepted for publication in          #
# Acta Crystallographica Section E. It conforms to the requirements of       #
# Notes for Authors for Acta Crystallographica Section E, and has been       #
# peer reviewed under the auspices of the IUCr Commission on Journals.       #
#                                                                            #
# Full details of the Crystallographic Information File format               #
# are given in the paper "The Crystallographic Information File (CIF):       #
# a New Standard Archive File for Crystallography" by S. R. Hall, F. H.      #
# Allen and I. D. Brown [Acta Cryst. (1991), A47, 655-685].                  #
#                                                                            #
# The current version of the core CIF dictionary is obtainable from          #
# ftp://ftp.iucr.org/pub/cif_core.dic.                                       #
#                                                                            #
# Software is freely available for graphical display of the structure(s)     #
# in this CIF. For information consult the CIF software page                 #
# http://www.iucr.org/resources/cif/software.                                #
#                                                                            #
# This file may be used for bona fide research purposes within the           #
# scientific community so long as proper attribution is given to the journal # 
# article from which it was obtained.                                        #
#                                                                            #
##############################################################################
data_global
_audit_creation_method     SHELXL-97
_journal_date_recd_electronic     2014-08-09
_journal_date_accepted     2014-08-20
_journal_name_full     'Acta Crystallographica, Section E'
_journal_year     2014
_journal_volume     70
_journal_issue      9
_journal_page_first     o1060
_journal_page_last     o1060
_journal_paper_category     HO
_journal_paper_doi     10.1107/S1600536814018923
_journal_coeditor_code     BT6992
_publ_contact_author_name     'Devadasan Velmurugan'
_publ_contact_author_address
;  CAS in Crystallography and Biophysics
   University of Madras
   Maraimalai Campus (Guindy Campus)
   Chennai 600 025
   India
;
_publ_contact_author_email     'shirai2011@gmail.com'
_publ_contact_author_fax     '044 091 2499 3057'
_publ_contact_author_phone     '044 091 24484170'
_publ_section_title
;
Crystal structure of 4-acetylphenyl 3-methylbenzoate
;
loop_
    _publ_author_name
    _publ_author_address
    'Karthik Ananth Mani'
;
     Department of Chemistry
     Asthagiri Herbal Research Foundation
     Perungudi Industrial Estate
     Perungudi
     Chennai 600 096
     India
;
    'Vijayan Viswanathan'
;
    Centre of Advanced Study in Crystallography and Biophysics
    University of Madras
    Guindy Campus
    Chennai 600 025
    India
;
    'S. Narasimhan'
;
     Department of Chemistry
     Asthagiri Herbal Research Foundation
     Perungudi Industrial Estate
     Perungudi
     Chennai 600 096
     India
;
    'Devadasan Velmurugan'
;
    Centre of Advanced Study in Crystallography and Biophysics
    University of Madras
    Guindy Campus
    Chennai 600 025
    India
;
data_I
_audit_creation_method     SHELXL-97
_chemical_name_systematic
;
4-Acetylphenyl 3-methylbenzoate
;
_chemical_name_common     ?
_chemical_formula_moiety     'C16 H14 O3'
_chemical_formula_sum     'C16 H14 O3'
_chemical_formula_iupac     'C16 H14 O3'
_chemical_formula_weight     254.27
_chemical_melting_point     ?
_symmetry_cell_setting     monoclinic
_symmetry_space_group_name_H-M     'P 21/c'
_symmetry_space_group_name_HALL     '-P 2ybc'
loop_
    _symmetry_equiv_pos_as_xyz
    'x, y, z'
    '-x, y+1/2, -z+1/2'
    '-x, -y, -z'
    'x, -y-1/2, z-1/2'
_cell_length_a     8.7167(3)
_cell_length_b     9.8521(3)
_cell_length_c     15.4938(4)
_cell_angle_alpha     90.00
_cell_angle_beta     95.149(2)
_cell_angle_gamma     90.00
_cell_volume     1325.20(7)
_cell_formula_units_Z     4
_cell_measurement_reflns_used     3303
_cell_measurement_theta_min     2.35
_cell_measurement_theta_max     28.31
_cell_measurement_temperature     293(2)
_exptl_crystal_description     block
_exptl_crystal_colour     colourless
_exptl_crystal_size_max     0.30
_exptl_crystal_size_mid     0.25
_exptl_crystal_size_min     0.20
_exptl_crystal_density_diffrn     1.274
_exptl_crystal_density_meas     ?
_exptl_crystal_density_method     'not measured'
_exptl_crystal_F_000     536
_exptl_absorpt_coefficient_mu     0.088
_exptl_absorpt_correction_type     multi-scan
_exptl_absorpt_process_details     '(<i>SADABS</i>; Bruker, 2008)'
_exptl_absorpt_correction_T_min     0.9742
_exptl_absorpt_correction_T_max     0.9827
_exptl_special_details     ?
_diffrn_ambient_temperature     293(2)
_diffrn_radiation_type     MoK\a
_diffrn_radiation_wavelength     0.71073
_diffrn_radiation_source     'fine-focus sealed tube'
_diffrn_radiation_monochromator     graphite
_diffrn_measurement_device_type
                              'Bruker SMART APEXII area-detector diffractometer'
_diffrn_measurement_method     '\w and \f scans'
_diffrn_detector_area_resol_mean     ?
_diffrn_reflns_number     12798
_diffrn_reflns_av_R_equivalents     0.0332
_diffrn_reflns_av_sigmaI/netI     0.0267
_diffrn_reflns_theta_min     2.35
_diffrn_reflns_theta_max     28.31
_diffrn_reflns_theta_full     28.31
_diffrn_measured_fraction_theta_max     0.998
_diffrn_measured_fraction_theta_full     0.998
_diffrn_reflns_limit_h_min     -11
_diffrn_reflns_limit_h_max     9
_diffrn_reflns_limit_k_min     -10
_diffrn_reflns_limit_k_max     13
_diffrn_reflns_limit_l_min     -20
_diffrn_reflns_limit_l_max     20
_diffrn_standards_number     ?
_diffrn_standards_interval_count     ?
_diffrn_standards_interval_time     ?
_diffrn_standards_decay_%     ?
_refine_special_details
;
 Refinement of F^2^ against ALL reflections.  The weighted R-factor wR and
 goodness of fit S are based on F^2^, conventional R-factors R are based
 on F, with F set to zero for negative F^2^. The threshold expression of
 F^2^ > 2sigma(F^2^) is used only for calculating R-factors(gt) etc. and is
 not relevant to the choice of reflections for refinement.  R-factors based
 on F^2^ are statistically about twice as large as those based on F, and R-
 factors based on ALL data will be even larger.
;
_reflns_number_total     3303
_reflns_number_gt     2130
_reflns_threshold_expression     I>2\s(I)
_refine_ls_structure_factor_coef     Fsqd
_refine_ls_matrix_type     full
_refine_ls_R_factor_all     0.0780
_refine_ls_R_factor_gt     0.0481
_refine_ls_wR_factor_gt     0.1343
_refine_ls_wR_factor_ref     0.1620
_refine_ls_goodness_of_fit_ref     1.004
_refine_ls_restrained_S_all     1.004
_refine_ls_number_reflns     3303
_refine_ls_number_parameters     174
_refine_ls_number_restraints     0
_refine_ls_hydrogen_treatment     constr
_refine_ls_weighting_scheme     calc
_refine_ls_weighting_details
         'calc w=1/[\s^2^(Fo^2^)+(0.0803P)^2^+0.1756P] where P=(Fo^2^+2Fc^2^)/3'
_atom_sites_solution_hydrogens     geom
_atom_sites_solution_primary     direct
_atom_sites_solution_secondary     difmap
_refine_ls_shift/su_max     0.043
_refine_ls_shift/su_mean     0.001
_refine_diff_density_max     0.143
_refine_diff_density_min     -0.189
_refine_ls_extinction_method     none
_refine_ls_extinction_coef     ?
loop_
    _atom_type_symbol
    _atom_type_description
    _atom_type_scat_dispersion_real
    _atom_type_scat_dispersion_imag
    _atom_type_scat_source
    'C' 'C' 0.0033 0.0016
                         'International Tables Vol C Tables 4.2.6.8 and 6.1.1.4'
    'H' 'H' 0.0000 0.0000
                         'International Tables Vol C Tables 4.2.6.8 and 6.1.1.4'
    'O' 'O' 0.0106 0.0060
                         'International Tables Vol C Tables 4.2.6.8 and 6.1.1.4'
_computing_data_collection     'APEX2 (Bruker, 2008)'
_computing_cell_refinement     'APEX2 (Bruker, 2008)'
_computing_data_reduction     'SAINT (Bruker, 2008)'
_computing_structure_solution     'SHELXS97 (Sheldrick, 2008)'
_computing_structure_refinement     'SHELXL97 (Sheldrick, 2008)'
_computing_molecular_graphics     'ORTEP-3 for Windows (Farrugia, 2012)'
_computing_publication_material
                            'SHELXL97 (Sheldrick, 2008) and PLATON (Spek, 2009)'
loop_
    _atom_site_type_symbol
    _atom_site_label
    _atom_site_fract_x
    _atom_site_fract_y
    _atom_site_fract_z
    _atom_site_U_iso_or_equiv
    _atom_site_adp_type
    _atom_site_calc_flag
    _atom_site_refinement_flags
    _atom_site_occupancy
    _atom_site_symmetry_multiplicity
    _atom_site_disorder_assembly
    _atom_site_disorder_group
    C C1 0.2306(3) 1.0754(3) -0.43251(12) 0.0957(7) Uani d . 1 1 . .
    H H1A 0.3009 1.1250 -0.4649 0.144 Uiso calc R 1 1 . .
    H H1B 0.1793 1.1370 -0.3966 0.144 Uiso calc R 1 1 . .
    H H1C 0.1557 1.0305 -0.4718 0.144 Uiso calc R 1 1 . .
    C C2 0.31775(19) 0.97205(18) -0.37669(9) 0.0637(4) Uani d . 1 1 . .
    C C3 0.4192(2) 0.88402(19) -0.41068(11) 0.0747(5) Uani d . 1 1 . .
    H H3 0.4342 0.8893 -0.4693 0.090 Uiso calc R 1 1 . .
    C C4 0.4986(2) 0.7889(2) -0.36009(13) 0.0826(6) Uani d . 1 1 . .
    H H4 0.5666 0.7306 -0.3845 0.099 Uiso calc R 1 1 . .
    C C5 0.4783(2) 0.77929(17) -0.27263(11) 0.0711(5) Uani d . 1 1 . .
    H H5 0.5326 0.7151 -0.2381 0.085 Uiso calc R 1 1 . .
    C C6 0.37624(16) 0.86609(15) -0.23730(9) 0.0538(4) Uani d . 1 1 . .
    C C7 0.29747(17) 0.96191(16) -0.28903(9) 0.0562(4) Uani d . 1 1 . .
    H H7 0.2297 1.0207 -0.2648 0.067 Uiso calc R 1 1 . .
    C C8 0.35490(18) 0.85016(16) -0.14433(9) 0.0576(4) Uani d . 1 1 . .
    C C9 0.21558(18) 0.92477(16) -0.03042(9) 0.0581(4) Uani d . 1 1 . .
    C C10 0.10870(19) 0.83096(17) -0.01086(10) 0.0669(4) Uani d . 1 1 . .
    H H10 0.0630 0.7740 -0.0536 0.080 Uiso calc R 1 1 . .
    C C11 0.06933(19) 0.82189(17) 0.07360(11) 0.0655(4) Uani d . 1 1 . .
    H H11 -0.0027 0.7578 0.0876 0.079 Uiso calc R 1 1 . .
    C C12 0.13591(17) 0.90698(15) 0.13718(9) 0.0553(4) Uani d . 1 1 . .
    C C13 0.24248(19) 1.00229(17) 0.11470(10) 0.0621(4) Uani d . 1 1 . .
    H H13 0.2874 1.0609 0.1567 0.075 Uiso calc R 1 1 . .
    C C14 0.28287(19) 1.01129(17) 0.03027(10) 0.0642(4) Uani d . 1 1 . .
    H H14 0.3545 1.0752 0.0154 0.077 Uiso calc R 1 1 . .
    C C15 0.0930(2) 0.89341(17) 0.22797(11) 0.0662(4) Uani d . 1 1 . .
    C C16 0.1621(3) 0.9862(2) 0.29564(11) 0.0912(6) Uani d . 1 1 . .
    H H16A 0.1261 0.9627 0.3505 0.137 Uiso calc R 1 1 . .
    H H16B 0.1329 1.0779 0.2811 0.137 Uiso calc R 1 1 . .
    H H16C 0.2723 0.9783 0.2993 0.137 Uiso calc R 1 1 . .
    O O1 0.00206(19) 0.80739(15) 0.24608(9) 0.0967(5) Uani d . 1 1 . .
    O O2 0.25094(14) 0.93822(12) -0.11686(6) 0.0694(3) Uani d . 1 1 . .
    O O3 0.42165(16) 0.77076(15) -0.09685(7) 0.0882(4) Uani d . 1 1 . .
loop_
    _atom_site_aniso_label
    _atom_site_aniso_U_11
    _atom_site_aniso_U_22
    _atom_site_aniso_U_33
    _atom_site_aniso_U_12
    _atom_site_aniso_U_13
    _atom_site_aniso_U_23
    C1 0.0939(14) 0.1320(18) 0.0614(10) 0.0018(13) 0.0082(9) 0.0211(11)
    C2 0.0628(9) 0.0782(11) 0.0507(8) -0.0189(8) 0.0079(7) -0.0029(7)
    C3 0.0875(12) 0.0843(12) 0.0551(8) -0.0229(10) 0.0220(8) -0.0151(8)
    C4 0.0967(14) 0.0730(12) 0.0838(12) -0.0033(10) 0.0388(10) -0.0202(10)
    C5 0.0796(11) 0.0615(10) 0.0747(10) 0.0042(8) 0.0199(9) -0.0054(8)
    C6 0.0544(8) 0.0544(8) 0.0533(7) -0.0079(6) 0.0089(6) -0.0067(6)
    C7 0.0549(8) 0.0630(9) 0.0513(7) -0.0068(7) 0.0082(6) -0.0048(6)
    C8 0.0596(9) 0.0581(8) 0.0555(8) 0.0002(7) 0.0080(6) 0.0000(7)
    C9 0.0636(9) 0.0639(9) 0.0473(7) 0.0127(7) 0.0090(6) 0.0038(6)
    C10 0.0697(10) 0.0673(10) 0.0635(9) -0.0004(8) 0.0047(8) -0.0113(7)
    C11 0.0629(9) 0.0638(9) 0.0716(9) -0.0035(7) 0.0164(7) -0.0027(8)
    C12 0.0558(8) 0.0564(8) 0.0550(8) 0.0108(6) 0.0115(6) 0.0026(6)
    C13 0.0682(9) 0.0672(9) 0.0511(7) -0.0030(8) 0.0066(7) -0.0032(7)
    C14 0.0692(10) 0.0687(10) 0.0556(8) -0.0057(8) 0.0107(7) 0.0051(7)
    C15 0.0742(10) 0.0623(9) 0.0652(9) 0.0159(8) 0.0240(8) 0.0063(7)
    C16 0.1263(17) 0.0948(14) 0.0551(9) 0.0026(13) 0.0238(10) -0.0015(9)
    O1 0.1189(11) 0.0866(9) 0.0923(9) -0.0109(8) 0.0523(8) 0.0021(7)
    O2 0.0850(8) 0.0765(7) 0.0481(5) 0.0207(6) 0.0143(5) 0.0048(5)
    O3 0.0999(10) 0.0972(9) 0.0702(7) 0.0355(8) 0.0226(7) 0.0232(7)
_geom_special_details
;
 All esds (except the esd in the dihedral angle between two l.s. planes)
 are estimated using the full covariance matrix.  The cell esds are taken
 into account individually in the estimation of esds in distances, angles
 and torsion angles; correlations between esds in cell parameters are only
 used when they are defined by crystal symmetry.  An approximate (isotropic)
 treatment of cell esds is used for estimating esds involving l.s. planes.
;
loop_
    _geom_bond_atom_site_label_1
    _geom_bond_atom_site_label_2
    _geom_bond_site_symmetry_2
    _geom_bond_distance
    _geom_bond_publ_flag
    C1 C2 . 1.498(3) ?
    C1 H1A . 0.9600 ?
    C1 H1B . 0.9600 ?
    C1 H1C . 0.9600 ?
    C2 C3 . 1.377(2) ?
    C2 C7 . 1.389(2) ?
    C3 C4 . 1.369(3) ?
    C3 H3 . 0.9300 ?
    C4 C5 . 1.386(2) ?
    C4 H4 . 0.9300 ?
    C5 C6 . 1.382(2) ?
    C5 H5 . 0.9300 ?
    C6 C7 . 1.381(2) ?
    C6 C8 . 1.477(2) ?
    C7 H7 . 0.9300 ?
    C8 O3 . 1.1895(18) ?
    C8 O2 . 1.3506(18) ?
    C9 C14 . 1.362(2) ?
    C9 C10 . 1.366(2) ?
    C9 O2 . 1.4071(17) ?
    C10 C11 . 1.385(2) ?
    C10 H10 . 0.9300 ?
    C11 C12 . 1.381(2) ?
    C11 H11 . 0.9300 ?
    C12 C13 . 1.387(2) ?
    C12 C15 . 1.494(2) ?
    C13 C14 . 1.388(2) ?
    C13 H13 . 0.9300 ?
    C14 H14 . 0.9300 ?
    C15 O1 . 1.210(2) ?
    C15 C16 . 1.478(3) ?
    C16 H16A . 0.9600 ?
    C16 H16B . 0.9600 ?
    C16 H16C . 0.9600 ?
loop_
    _geom_angle_atom_site_label_1
    _geom_angle_atom_site_label_2
    _geom_angle_atom_site_label_3
    _geom_angle_site_symmetry_1
    _geom_angle_site_symmetry_3
    _geom_angle
    _geom_angle_publ_flag
    C2 C1 H1A . . 109.5 ?
    C2 C1 H1B . . 109.5 ?
    H1A C1 H1B . . 109.5 ?
    C2 C1 H1C . . 109.5 ?
    H1A C1 H1C . . 109.5 ?
    H1B C1 H1C . . 109.5 ?
    C3 C2 C7 . . 118.12(16) ?
    C3 C2 C1 . . 121.15(15) ?
    C7 C2 C1 . . 120.73(16) ?
    C4 C3 C2 . . 121.42(15) ?
    C4 C3 H3 . . 119.3 ?
    C2 C3 H3 . . 119.3 ?
    C3 C4 C5 . . 120.28(17) ?
    C3 C4 H4 . . 119.9 ?
    C5 C4 H4 . . 119.9 ?
    C6 C5 C4 . . 119.25(17) ?
    C6 C5 H5 . . 120.4 ?
    C4 C5 H5 . . 120.4 ?
    C7 C6 C5 . . 119.82(14) ?
    C7 C6 C8 . . 122.62(13) ?
    C5 C6 C8 . . 117.55(14) ?
    C6 C7 C2 . . 121.10(14) ?
    C6 C7 H7 . . 119.4 ?
    C2 C7 H7 . . 119.4 ?
    O3 C8 O2 . . 122.16(14) ?
    O3 C8 C6 . . 125.13(14) ?
    O2 C8 C6 . . 112.70(13) ?
    C14 C9 C10 . . 122.03(14) ?
    C14 C9 O2 . . 118.72(15) ?
    C10 C9 O2 . . 119.14(14) ?
    C9 C10 C11 . . 119.01(15) ?
    C9 C10 H10 . . 120.5 ?
    C11 C10 H10 . . 120.5 ?
    C12 C11 C10 . . 120.72(15) ?
    C12 C11 H11 . . 119.6 ?
    C10 C11 H11 . . 119.6 ?
    C11 C12 C13 . . 118.68(14) ?
    C11 C12 C15 . . 119.52(14) ?
    C13 C12 C15 . . 121.80(14) ?
    C12 C13 C14 . . 120.81(14) ?
    C12 C13 H13 . . 119.6 ?
    C14 C13 H13 . . 119.6 ?
    C9 C14 C13 . . 118.74(15) ?
    C9 C14 H14 . . 120.6 ?
    C13 C14 H14 . . 120.6 ?
    O1 C15 C16 . . 120.15(16) ?
    O1 C15 C12 . . 120.37(16) ?
    C16 C15 C12 . . 119.48(15) ?
    C15 C16 H16A . . 109.5 ?
    C15 C16 H16B . . 109.5 ?
    H16A C16 H16B . . 109.5 ?
    C15 C16 H16C . . 109.5 ?
    H16A C16 H16C . . 109.5 ?
    H16B C16 H16C . . 109.5 ?
    C8 O2 C9 . . 116.74(11) ?
loop_
    _geom_torsion_atom_site_label_1
    _geom_torsion_atom_site_label_2
    _geom_torsion_atom_site_label_3
    _geom_torsion_atom_site_label_4
    _geom_torsion_site_symmetry_1
    _geom_torsion_site_symmetry_2
    _geom_torsion_site_symmetry_3
    _geom_torsion_site_symmetry_4
    _geom_torsion
    _geom_torsion_publ_flag
    C7 C2 C3 C4 . . . . -0.1(2) ?
    C1 C2 C3 C4 . . . . -179.69(18) ?
    C2 C3 C4 C5 . . . . 0.0(3) ?
    C3 C4 C5 C6 . . . . 0.4(3) ?
    C4 C5 C6 C7 . . . . -0.7(2) ?
    C4 C5 C6 C8 . . . . 178.48(15) ?
    C5 C6 C7 C2 . . . . 0.6(2) ?
    C8 C6 C7 C2 . . . . -178.52(13) ?
    C3 C2 C7 C6 . . . . -0.2(2) ?
    C1 C2 C7 C6 . . . . 179.38(16) ?
    C7 C6 C8 O3 . . . . -178.76(16) ?
    C5 C6 C8 O3 . . . . 2.1(2) ?
    C7 C6 C8 O2 . . . . 0.3(2) ?
    C5 C6 C8 O2 . . . . -178.88(14) ?
    C14 C9 C10 C11 . . . . -1.1(2) ?
    O2 C9 C10 C11 . . . . -177.29(13) ?
    C9 C10 C11 C12 . . . . 0.5(2) ?
    C10 C11 C12 C13 . . . . 0.3(2) ?
    C10 C11 C12 C15 . . . . -179.06(14) ?
    C11 C12 C13 C14 . . . . -0.7(2) ?
    C15 C12 C13 C14 . . . . 178.71(14) ?
    C10 C9 C14 C13 . . . . 0.8(2) ?
    O2 C9 C14 C13 . . . . 176.97(13) ?
    C12 C13 C14 C9 . . . . 0.1(2) ?
    C11 C12 C15 O1 . . . . 0.9(2) ?
    C13 C12 C15 O1 . . . . -178.43(16) ?
    C11 C12 C15 C16 . . . . -178.87(16) ?
    C13 C12 C15 C16 . . . . 1.8(2) ?
    O3 C8 O2 C9 . . . . -4.9(2) ?
    C6 C8 O2 C9 . . . . 176.01(13) ?
    C14 C9 O2 C8 . . . . 100.57(17) ?
    C10 C9 O2 C8 . . . . -83.11(18) ?
loop_
    _geom_hbond_atom_site_label_D
    _geom_hbond_atom_site_label_H
    _geom_hbond_atom_site_label_A
    _geom_hbond_site_symmetry_A
    _geom_hbond_distance_DH
    _geom_hbond_distance_HA
    _geom_hbond_distance_DA
    _geom_hbond_angle_DHA
    C7 H7 O2 1 0.93 2.42 2.7439(17) 100.2
    C16 H16B O1 2 0.96 2.57 3.509(3) 167.4
    C3 H3 O3 4_575 0.93 2.52 3.265(2) 136.9
_iucr_refine_instructions_details
;
TITL m_tol_acp_2_0m in P 21/c
CELL  0.71073   8.7167   9.8521  15.4938   90.000   95.149   90.000
ZERR     4.00   0.0003   0.0003   0.0004    0.000    0.002    0.000
LATT   1
SYMM  - X, 1/2 + Y, 1/2 - Z
SFAC  C    H    O
UNIT  64   56   12
MERG   2
FMAP   2
PLAN   20
BOND $H
ACTA
CONF
EQIV $1 x, y, z
HTAB C7,O2_$1
EQIV $2 -x, +y+1/2,-z+1/2
HTAB C16, O1_$2
EQIV $3 x,-y+1/2+1,+z-1/2
HTAB C3 O3_$3
SIZE .20 .25 .30
L.S.   10
WGHT    0.080300    0.175600
FVAR       0.20695
MOLE    1
C1    1    0.230609    1.075411   -0.432512    11.00000    0.09385    0.13205 =
         0.06143    0.02111    0.00817    0.00176
AFIX 137
H1A   2    0.300985    1.125227   -0.464745    11.00000   -1.50000
H1B   2    0.179061    1.136799   -0.396630    11.00000   -1.50000
H1C   2    0.155939    1.030445   -0.471934    11.00000   -1.50000
AFIX   0
C2    1    0.317747    0.972049   -0.376690    11.00000    0.06280    0.07819 =
         0.05066   -0.00294    0.00792   -0.01893
C3    1    0.419237    0.884023   -0.410677    11.00000    0.08753    0.08425 =
         0.05510   -0.01506    0.02198   -0.02285
AFIX  43
H3    2    0.434162    0.889284   -0.469267    11.00000   -1.20000
AFIX   0
C4    1    0.498646    0.788933   -0.360090    11.00000    0.09667    0.07301 =
         0.08379   -0.02020    0.03881   -0.00329
AFIX  43
H4    2    0.566569    0.730553   -0.384524    11.00000   -1.20000
AFIX   0
C5    1    0.478257    0.779290   -0.272633    11.00000    0.07961    0.06150 =
         0.07468   -0.00539    0.01990    0.00419
AFIX  43
H5    2    0.532624    0.715121   -0.238108    11.00000   -1.20000
AFIX   0
C6    1    0.376236    0.866088   -0.237295    11.00000    0.05435    0.05439 =
         0.05334   -0.00673    0.00886   -0.00791
C7    1    0.297470    0.961913   -0.289026    11.00000    0.05486    0.06301 =
         0.05128   -0.00484    0.00817   -0.00677
AFIX  43
H7    2    0.229707    1.020651   -0.264768    11.00000   -1.20000
AFIX   0
C8    1    0.354896    0.850159   -0.144328    11.00000    0.05957    0.05805 =
         0.05555    0.00003    0.00797    0.00023
C9    1    0.215577    0.924774   -0.030422    11.00000    0.06360    0.06394 =
         0.04734    0.00385    0.00896    0.01270
C10   1    0.108697    0.830957   -0.010865    11.00000    0.06969    0.06730 =
         0.06347   -0.01130    0.00474   -0.00044
AFIX  43
H10   2    0.063013    0.773998   -0.053617    11.00000   -1.20000
AFIX   0
C11   1    0.069332    0.821889    0.073603    11.00000    0.06289    0.06380 =
         0.07160   -0.00272    0.01638   -0.00351
AFIX  43
H11   2   -0.002712    0.757804    0.087649    11.00000   -1.20000
AFIX   0
C12   1    0.135910    0.906979    0.137178    11.00000    0.05582    0.05636 =
         0.05502    0.00257    0.01147    0.01079
C13   1    0.242477    1.002294    0.114705    11.00000    0.06816    0.06725 =
         0.05110   -0.00322    0.00664   -0.00303
AFIX  43
H13   2    0.287409    1.060888    0.156734    11.00000   -1.20000
AFIX   0
C14   1    0.282869    1.011288    0.030272    11.00000    0.06919    0.06874 =
         0.05559    0.00511    0.01065   -0.00573
AFIX  43
H14   2    0.354513    1.075163    0.015405    11.00000   -1.20000
AFIX   0
C15   1    0.092999    0.893407    0.227966    11.00000    0.07425    0.06232 =
         0.06517    0.00629    0.02404    0.01586
C16   1    0.162127    0.986211    0.295640    11.00000    0.12634    0.09485 =
         0.05512   -0.00149    0.02378    0.00257
AFIX 137
H16A  2    0.126127    0.962666    0.350461    11.00000   -1.50000
H16B  2    0.132859    1.077920    0.281143    11.00000   -1.50000
H16C  2    0.272289    0.978320    0.299265    11.00000   -1.50000
AFIX   0
O1    3    0.002065    0.807394    0.246082    11.00000    0.11889    0.08660 =
         0.09225    0.00209    0.05234   -0.01091
O2    3    0.250936    0.938216   -0.116855    11.00000    0.08501    0.07650 =
         0.04810    0.00484    0.01426    0.02074
O3    3    0.421655    0.770762   -0.096849    11.00000    0.09992    0.09724 =
         0.07022    0.02317    0.02262    0.03552
HKLF 4
REM  m_tol_acp_2_0m in P 21/c
REM R1 =  0.0481 for   2130 Fo > 4sig(Fo)  and  0.0780 for all   3303 data
REM    174 parameters refined using      0 restraints
END
WGHT      0.0634      0.2006
REM Highest difference peak  0.143,  deepest hole -0.189,  1-sigma level  0.043
Q1    1   0.3405  0.7223 -0.1058  11.00000  0.05    0.14
Q2    1   0.1136  1.0554 -0.4259  11.00000  0.05    0.14
Q3    1   0.2429  1.0577 -0.4974  11.00000  0.05    0.13
Q4    1   0.3008  1.1999 -0.4098  11.00000  0.05    0.13
Q5    1   0.7213  0.7157 -0.3386  11.00000  0.05    0.12
Q6    1  -0.0713  0.8124  0.2006  11.00000  0.05    0.11
Q7    1   0.2648  1.1971 -0.0123  11.00000  0.05    0.11
Q8    1   0.2589  0.6748 -0.0939  11.00000  0.05    0.11
Q9    1   0.4847  0.5617 -0.1799  11.00000  0.05    0.11
Q10   1   0.2588  1.1651 -0.0550  11.00000  0.05    0.11
Q11   1   0.0564  1.0294  0.3303  11.00000  0.05    0.10
Q12   1   0.2831  1.1240 -0.0008  11.00000  0.05    0.10
Q13   1   0.6377  0.6634 -0.3388  11.00000  0.05    0.10
Q14   1   0.2575  1.1847  0.1605  11.00000  0.05    0.10
Q15   1   0.4800  0.5541 -0.3038  11.00000  0.05    0.10
Q16   1   0.2306  0.8114 -0.4162  11.00000  0.05    0.10
Q17   1   0.3205  0.9875 -0.3374  11.00000  0.05    0.10
Q18   1   0.1165  0.9019  0.1782  11.00000  0.05    0.09
Q19   1   0.3477  0.9162 -0.5028  11.00000  0.05    0.09
Q20   1  -0.0420  1.0079  0.3296  11.00000  0.05    0.09
;
