# Supplementary material for: Crystal structure of 4-acetyl­phenyl 3-methyl­benzoate
Source: Acta Crystallogr Sect E Struct Rep Online. 2014 Aug 30;70(Pt 9):o1060. doi: 10.1107/S1600536814018923 (PMC4186166; doi:10.1107/S1600536814018923)
Supplement: Supplementary file 2 [file e-70-o1060-Isup2.hkl]

#
# h,k,l, Fc-squared, Fo-squared, sigma(Fo-squared) and status flag
#
data_I
_shelx_title ' m_tol_acp_2_0m in P 21/c'
_shelx_refln_list_code          4
_shelx_F_calc_maximum      160.95
_exptl_crystal_F_000       536.00
_reflns_d_resolution_high  0.7493
 
loop_
 _symmetry_equiv_pos_as_xyz
 'x, y, z'
 '-x, y+1/2, -z+1/2'
 '-x, -y, -z'
 'x, -y-1/2, z-1/2'
 
_cell_length_a     8.7167
_cell_length_b     9.8521
_cell_length_c    15.4938
_cell_angle_alpha  90.000
_cell_angle_beta   95.149
_cell_angle_gamma  90.000
 
_shelx_F_squared_multiplier     1.000
 
loop_
 _refln_index_h
 _refln_index_k
 _refln_index_l
 _refln_F_squared_calc
 _refln_F_squared_meas
 _refln_F_squared_sigma
 _refln_observed_status
   1   0   0      338.01      327.86      6.10 o
   2   0   0     1083.66     1011.11     15.00 o
   3   0   0        0.90        2.51      0.37 o
   4   0   0      302.09      330.91      5.30 o
   5   0   0      117.10      133.17      3.38 o
   6   0   0      154.59      172.57      3.23 o
   7   0   0        0.39        0.51      0.73 o
   8   0   0       50.32       53.24      3.27 o
   9   0   0        2.79        3.04      1.87 o
  10   0   0        2.25        1.40      1.87 o
  11   0   0        0.88       -1.63      1.87 o
   1   1   0     8897.91     8014.25    103.99 o
   2   1   0      142.01      150.74      1.59 o
   3   1   0     4960.82     4989.77     51.79 o
   4   1   0        0.01        0.25      0.28 o
   5   1   0       34.61       29.67      0.87 o
   6   1   0        0.88        1.04      0.34 o
   7   1   0       26.76       22.69      0.89 o
   8   1   0       17.15       19.90      1.01 o
   9   1   0        0.11       -0.77      1.06 o
  10   1   0        0.73       -0.82      1.16 o
  11   1   0        0.21       -0.33      1.40 o
   0   2   0     1734.43     1574.57     28.84 o
   1   2   0      768.70      799.51     17.73 o
   2   2   0    25903.79    21508.50    838.93 o
   3   2   0       59.90       58.39      0.95 o
   4   2   0      160.69      166.96      2.04 o
   5   2   0      103.40       96.91      1.48 o
   6   2   0       38.66       45.09      0.83 o
   7   2   0       49.06       49.21      1.22 o
   8   2   0        0.54        0.22      1.04 o
   9   2   0        0.31       -0.86      1.06 o
  10   2   0        0.04       -1.40      1.40 o
  11   2   0        2.27        4.50      1.56 o
   1   3   0     2458.64     2475.89     42.26 o
   2   3   0       98.21       88.44      1.57 o
   3   3   0       39.22       37.47      0.71 o
   4   3   0       62.03       69.88      1.07 o
   5   3   0      107.40      109.97      1.54 o
   6   3   0        1.22        0.32      0.38 o
   7   3   0       20.46       21.66      1.01 o
   8   3   0        0.83        0.50      1.11 o
   9   3   0        0.12        0.93      0.88 o
  10   3   0        2.89        2.57      1.40 o
  11   3   0        0.43        2.10      1.63 o
   0   4   0      360.09      394.21     18.45 o
   1   4   0      470.70      494.72      7.63 o
   2   4   0      165.36      179.32      2.67 o
   3   4   0        4.28        2.76      0.39 o
   4   4   0     1263.34     1255.91     13.35 o
   5   4   0       85.94       89.97      1.55 o
   6   4   0       14.58       17.73      1.05 o
   7   4   0       82.69       84.10      1.91 o
   8   4   0       13.90       15.42      0.95 o
   9   4   0        7.27        7.46      1.29 o
  10   4   0        1.57        1.50      1.52 o
  11   4   0        1.43        0.70      2.34 o
   1   5   0      109.37      100.96      4.29 o
   2   5   0        9.14       12.22      0.52 o
   3   5   0      455.84      486.53      5.39 o
   4   5   0       31.28       28.72      0.69 o
   5   5   0       39.40       38.08      1.38 o
   6   5   0       54.54       51.39      2.12 o
   7   5   0       21.82       21.23      1.24 o
   8   5   0       11.14        9.72      1.06 o
   9   5   0        2.69        1.14      0.81 o
  10   5   0        6.34        2.95      2.57 o
   0   6   0       15.16       13.18      0.62 o
   1   6   0      100.60       98.29      1.53 o
   2   6   0        0.07        0.11      0.34 o
   3   6   0      304.80      310.35      4.06 o
   4   6   0        0.06        0.04      0.46 o
   5   6   0       60.34       59.69      1.63 o
   6   6   0        5.08        7.16      0.92 o
   7   6   0        0.00        0.57      0.80 o
   8   6   0        1.63        1.40      0.85 o
   9   6   0        4.34        3.00      1.71 o
  10   6   0        0.03        1.07      1.29 o
   1   7   0       13.14       13.70      0.58 o
   2   7   0        1.24        1.73      0.43 o
   3   7   0       70.53       71.36      1.42 o
   4   7   0      138.16      133.91      2.52 o
   5   7   0        0.14        0.12      0.84 o
   6   7   0        5.61        4.76      0.89 o
   7   7   0       15.12       12.89      1.69 o
   8   7   0        0.62        1.25      1.23 o
   9   7   0        1.36        1.98      0.99 o
   0   8   0        0.03        0.18      0.60 o
   1   8   0      120.83      132.75      2.48 o
   2   8   0        2.14        1.13      0.48 o
   3   8   0        5.59        4.90      1.08 o
   4   8   0       61.77       63.56      1.70 o
   5   8   0        2.57        2.09      0.64 o
   6   8   0        2.43        0.32      0.79 o
   7   8   0        2.52        2.10      0.88 o
   8   8   0        0.15        0.97      0.92 o
   9   8   0        2.10        3.43      1.16 o
   1   9   0        2.92        4.76      0.69 o
   2   9   0      157.33      152.71      2.85 o
   3   9   0        4.03        3.74      0.79 o
   4   9   0       10.33        8.28      0.96 o
   5   9   0       12.27       12.69      0.92 o
   6   9   0        1.03        0.75      0.92 o
   7   9   0        1.15        0.75      0.96 o
   8   9   0        0.78        0.73      0.99 o
   0  10   0       16.39       15.66      1.49 o
   1  10   0       23.73       29.58      1.37 o
   2  10   0       10.82       11.20      1.26 o
   3  10   0       36.62       37.77      1.86 o
   4  10   0        6.15        4.74      0.88 o
   5  10   0        3.14        2.09      1.23 o
   6  10   0        0.20       -0.92      1.06 o
   7  10   0        1.44        1.39      1.29 o
   1  11   0        2.24        2.73      0.89 o
   2  11   0        0.04       -0.48      0.74 o
   3  11   0        6.81        8.52      1.09 o
   4  11   0        0.66        1.09      0.81 o
   5  11   0        0.07        0.65      1.40 o
   6  11   0        4.00        4.34      1.56 o
   0  12   0        0.53       -0.58      1.16 o
   1  12   0       17.91       17.12      1.39 o
   2  12   0        7.88       10.58      2.33 o
   3  12   0        3.36        3.62      1.07 o
   4  12   0        0.73       -0.48      1.23 o
   1  13   0        0.00        1.19      0.98 o
 -11   1   1        0.46       -0.70      1.49 o
 -10   1   1        2.12       -0.35      1.32 o
  -9   1   1        2.00        1.67      1.28 o
  -8   1   1       42.29       38.31      1.32 o
  -7   1   1       30.14       31.89      1.04 o
  -6   1   1      245.58      248.59      3.06 o
  -5   1   1       88.35       79.22      1.20 o
  -4   1   1       11.09        6.34      0.29 o
  -3   1   1      365.55      329.73      3.97 o
  -2   1   1     2461.27     2441.57     35.65 o
  -1   1   1       40.32       39.47      0.56 o
   0   1   1     2882.96     2612.86     82.10 o
   1   1   1     3078.10     2850.98     74.45 o
   2   1   1    12742.28    11756.66    203.86 o
   3   1   1      413.50      439.16      4.43 o
   4   1   1      331.20      326.26      3.40 o
   5   1   1        0.08       -0.23      0.23 o
   6   1   1       47.82       46.52      0.93 o
   7   1   1        0.23       -0.37      0.37 o
   8   1   1       32.21       26.34      1.33 o
   9   1   1        1.26        1.54      1.40 o
  10   1   1        4.32        5.37      1.49 o
  11   1   1        5.00        5.37      1.65 o
 -11   2   1        0.37       -1.32      1.32 o
 -10   2   1        0.07       -1.16      1.16 o
  -9   2   1        0.26       -0.52      1.06 o
  -8   2   1       22.80       26.36      1.18 o
  -7   2   1      120.09      128.79      2.16 o
  -6   2   1       38.49       34.04      1.09 o
  -5   2   1       59.09       77.17      1.05 o
  -4   2   1        2.95        4.10      0.61 o
  -3   2   1      104.82      102.33      1.88 o
  -2   2   1      540.02      511.09      6.77 o
  -1   2   1     1222.26     1257.64     16.15 o
   0   2   1      577.41      569.53     13.42 o
   1   2   1    22775.03    18312.70    848.47 o
   2   2   1     4466.91     4526.82     47.19 o
   3   2   1      311.64      296.69      3.30 o
   4   2   1       16.70       16.12      0.47 o
   5   2   1        0.23        1.31      0.58 o
   6   2   1        6.52        6.23      0.56 o
   7   2   1        2.15        1.45      0.55 o
   8   2   1       54.07       56.64      1.91 o
   9   2   1       16.76       16.97      1.30 o
  10   2   1        0.60        1.62      1.40 o
  11   2   1        0.47        0.77      1.56 o
 -11   3   1        0.30       -1.17      2.10 o
 -10   3   1        2.78        1.17      1.32 o
  -9   3   1        9.71        8.79      0.89 o
  -8   3   1        4.75        5.20      0.72 o
  -7   3   1        3.55        1.14      0.63 o
  -6   3   1       13.42       14.74      0.70 o
  -5   3   1        0.12        0.02      0.30 o
  -4   3   1       41.32       44.82      1.01 o
  -3   3   1       62.68       63.56      1.16 o
  -2   3   1     1488.45     1433.04     18.49 o
  -1   3   1      189.79      199.54      2.83 o
   0   3   1      291.05      308.33      4.20 o
   1   3   1     1997.02     1963.19     24.91 o
   2   3   1       22.83       25.60      0.49 o
   3   3   1      310.18      335.64      3.76 o
   4   3   1     2610.12     2613.44     29.90 o
   5   3   1      124.91      120.38      1.67 o
   6   3   1      102.34       91.82      1.60 o
   7   3   1       42.66       38.11      1.26 o
   8   3   1       23.17       24.86      1.16 o
   9   3   1       55.35       61.56      2.15 o
  10   3   1        0.36        2.12      1.29 o
  11   3   1        0.04        1.95      1.46 o
 -11   4   1        0.04       -1.63      2.10 o
 -10   4   1        6.14        2.57      2.10 o
  -9   4   1       11.32       11.95      1.15 o
  -8   4   1       17.30       16.88      1.52 o
  -7   4   1        2.00       -0.32      0.60 o
  -6   4   1        6.78        6.59      0.54 o
  -5   4   1       85.44       90.44      1.57 o
  -4   4   1        0.22        1.87      0.47 o
  -3   4   1        0.48        0.99      0.18 o
  -2   4   1        8.23        8.41      0.40 o
  -1   4   1      862.84      814.82     33.46 o
   0   4   1       60.48       68.91      1.22 o
   1   4   1      405.66      370.93      5.01 o
   2   4   1      561.20      601.51      6.50 o
   3   4   1     4086.21     4188.07     43.50 o
   4   4   1     1055.79     1034.90     11.06 o
   5   4   1        3.83        4.41      0.52 o
   6   4   1       45.67       43.52      1.57 o
   7   4   1       35.91       32.81      1.26 o
   8   4   1       11.17        7.88      0.82 o
   9   4   1        8.07       13.35      1.20 o
  10   4   1        0.07       -1.12      1.12 o
 -10   5   1        1.21        2.98      1.40 o
  -9   5   1        0.10       -0.07      0.81 o
  -8   5   1        0.60       -0.70      0.70 o
  -7   5   1        0.01       -0.18      0.67 o
  -6   5   1        0.04       -0.63      0.81 o
  -5   5   1        6.15        6.06      0.50 o
  -4   5   1       14.03       18.04      0.66 o
  -3   5   1        8.47       12.06      0.57 o
  -2   5   1        0.10       -0.25      0.34 o
  -1   5   1       10.34       10.36      0.57 o
   0   5   1      162.76      158.14      3.74 o
   1   5   1       50.10       38.63      0.80 o
   2   5   1       48.41       54.02      0.86 o
   3   5   1      419.03      415.79      7.45 o
   4   5   1       31.48       30.63      0.76 o
   5   5   1        2.27        0.59      0.42 o
   6   5   1      495.06      492.88      7.08 o
   7   5   1       26.66       34.05      1.54 o
   8   5   1        3.32        5.29      0.96 o
   9   5   1        3.33        5.18      1.29 o
  10   5   1        0.00       -0.03      3.04 o
 -10   6   1        3.59        2.49      1.46 o
  -9   6   1        0.06        0.13      1.13 o
  -8   6   1        3.80        3.53      0.96 o
  -7   6   1        1.30        2.61      1.94 o
  -6   6   1        0.06       -0.54      0.54 o
  -5   6   1       63.22       61.60      1.56 o
  -4   6   1        1.54        1.84      0.46 o
  -3   6   1       40.32       40.36      1.18 o
  -2   6   1       21.99       25.08      1.42 o
  -1   6   1      100.46       88.44      1.66 o
   0   6   1      100.31       93.38      1.49 o
   1   6   1      116.36      113.31      2.92 o
   2   6   1       36.41       30.06      0.82 o
   3   6   1      173.61      160.30      3.16 o
   4   6   1      314.97      317.19      4.74 o
   5   6   1      658.71      642.26      8.91 o
   6   6   1        5.02        6.21      0.92 o
   7   6   1       18.05       19.74      1.68 o
   8   6   1        7.80        6.49      1.58 o
   9   6   1        1.01        1.58      0.87 o
  10   6   1        1.27        0.32      1.29 o
  -9   7   1        3.84        2.74      0.99 o
  -8   7   1        0.94        1.47      0.95 o
  -7   7   1        1.91        3.23      0.89 o
  -6   7   1        0.43       -0.23      0.51 o
  -5   7   1       23.78       27.35      1.62 o
  -4   7   1       23.31       24.21      1.21 o
  -3   7   1       13.08       13.30      0.62 o
  -2   7   1       33.77       33.81      1.07 o
  -1   7   1        0.73        0.30      0.41 o
   0   7   1        1.48        0.48      0.41 o
   1   7   1       25.98       23.25      0.92 o
   2   7   1       16.07       18.66      0.77 o
   3   7   1      171.75      163.41      2.50 o
   4   7   1       25.77       26.51      1.11 o
   5   7   1      225.20      217.48      3.68 o
   6   7   1       16.76       18.62      1.23 o
   7   7   1        9.08       10.54      1.10 o
   8   7   1       11.37        9.20      1.24 o
   9   7   1        0.49        0.21      0.92 o
  -9   8   1        1.57       -0.29      1.64 o
  -8   8   1        0.00       -0.92      0.92 o
  -7   8   1        0.36       -0.83      0.83 o
  -6   8   1        4.80        2.70      1.68 o
  -5   8   1       15.97       16.09      0.94 o
  -4   8   1       16.14       10.54      0.80 o
  -3   8   1      236.87      245.17      3.96 o
  -2   8   1       87.40       93.87      1.72 o
  -1   8   1        0.16       -0.52      0.91 o
   0   8   1       44.29       49.86      1.40 o
   1   8   1      118.00      121.53      2.36 o
   2   8   1       58.69       57.66      1.77 o
   3   8   1       21.71       22.54      1.04 o
   4   8   1       99.71       98.91      2.17 o
   5   8   1        3.59        2.22      0.85 o
   6   8   1        2.87        4.86      1.17 o
   7   8   1       11.80        8.45      1.16 o
   8   8   1        1.97        2.87      1.39 o
   9   8   1        0.02        1.24      1.08 o
  -8   9   1        0.72       -0.26      0.96 o
  -7   9   1        0.03       -0.82      0.92 o
  -6   9   1        0.13       -0.40      0.79 o
  -5   9   1        0.11       -0.55      0.55 o
  -4   9   1       22.12       20.40      1.06 o
  -3   9   1        5.69        7.42      0.92 o
  -2   9   1        3.85        4.96      1.01 o
  -1   9   1       32.99       36.41      1.48 o
   0   9   1       18.06       22.68      1.08 o
   1   9   1       58.77       57.87      1.61 o
   2   9   1       43.86       44.74      1.74 o
   3   9   1       20.06       19.24      1.15 o
   4   9   1        9.73       10.43      0.95 o
   5   9   1        2.55        3.86      1.29 o
   6   9   1        1.69        0.08      0.81 o
   7   9   1       15.05       18.14      1.47 o
   8   9   1        0.00        0.20      1.03 o
  -7  10   1        1.36        0.25      1.06 o
  -6  10   1        3.78        3.08      1.29 o
  -5  10   1        8.49        9.55      1.09 o
  -4  10   1        0.80       -0.23      0.88 o
  -3  10   1        7.40        8.99      1.18 o
  -2  10   1        0.18        1.09      0.74 o
  -1  10   1      153.81      180.29      3.38 o
   0  10   1       57.00       61.61      1.78 o
   1  10   1        5.44        6.97      1.21 o
   2  10   1       33.90       34.66      1.66 o
   3  10   1        0.00        1.08      0.79 o
   4  10   1        1.00        1.44      0.79 o
   5  10   1        0.13       -0.80      0.95 o
   6  10   1        1.55        1.70      1.17 o
   7  10   1        0.14        2.12      1.29 o
  -6  11   1        1.58        0.58      1.29 o
  -5  11   1        6.78        8.99      1.52 o
  -4  11   1        0.75        0.40      0.86 o
  -3  11   1        0.35        0.17      0.79 o
  -2  11   1        5.71        5.94      0.98 o
  -1  11   1       76.96       86.22      2.60 o
   0  11   1       19.01       15.55      1.08 o
   1  11   1       12.74       13.11      1.39 o
   2  11   1        0.73        3.04      0.89 o
   3  11   1       14.27       14.10      1.23 o
   4  11   1        0.20       -0.17      1.17 o
   5  11   1        0.97        0.11      1.23 o
   6  11   1        0.92        1.07      1.40 o
  -4  12   1        2.74        3.83      1.34 o
  -3  12   1        6.12        9.91      1.20 o
  -2  12   1        0.72        1.36      0.92 o
  -1  12   1        7.71       12.30      1.25 o
   0  12   1       27.34       30.86      1.92 o
   1  12   1        4.63        4.50      1.03 o
   2  12   1       18.68       22.86      1.51 o
   3  12   1        2.01        1.80      0.92 o
   4  12   1        0.77        1.52      1.32 o
  -1  13   1        0.18        1.14      1.48 o
   0  13   1        7.59        4.20      1.32 o
   1  13   1        1.42        1.82      0.98 o
 -11   0   2        1.73        1.17      2.10 o
 -10   0   2        0.41        0.00      1.87 o
  -9   0   2        0.07       -1.40      1.40 o
  -8   0   2       12.61       10.79      1.23 o
  -7   0   2        4.81        3.03      1.04 o
  -6   0   2     1261.60     1436.30     21.61 o
  -5   0   2       42.85       41.68      1.52 o
  -4   0   2      531.45      599.91     11.22 o
  -3   0   2      534.29      540.69     10.07 o
  -2   0   2      757.93      817.78     31.52 o
  -1   0   2     1179.22     1070.04     15.85 o
   0   0   2      577.13      602.17     11.05 o
   1   0   2      691.68      654.51      8.58 o
   2   0   2     4970.95     5067.20     74.88 o
   3   0   2       44.85       53.73      1.10 o
   4   0   2      276.79      298.87     10.84 o
   5   0   2        0.03        0.38      0.36 o
   6   0   2       59.50       64.88      4.50 o
   7   0   2       15.64       12.21      1.12 o
   8   0   2       28.14       34.56      2.80 o
   9   0   2       33.46       35.26      3.27 o
  10   0   2        4.47        6.30      2.10 o
  11   0   2        2.08        2.10      2.10 o
 -11   1   2        0.04       -0.82      1.49 o
 -10   1   2        1.80       -1.23      1.23 o
  -9   1   2        1.46        1.49      0.89 o
  -8   1   2        3.44        2.44      0.53 o
  -7   1   2        3.54        3.12      0.52 o
  -6   1   2       61.00       58.99      1.08 o
  -5   1   2      658.94      686.82      8.30 o
  -4   1   2      117.35      109.35      1.91 o
  -3   1   2      740.42      809.94     10.59 o
  -2   1   2      481.87      485.85      6.42 o
  -1   1   2      385.20      365.81      4.87 o
   0   1   2        5.59        5.55      0.35 o
   1   1   2      100.81      132.43      1.51 o
   2   1   2     4210.54     4041.12     51.35 o
   3   1   2       63.21       63.25      0.82 o
   4   1   2        2.71        2.11      0.21 o
   5   1   2      103.44      116.21      1.48 o
   6   1   2       19.43       23.08      0.66 o
   7   1   2        0.91        2.11      0.41 o
   8   1   2        1.61        1.09      0.76 o
   9   1   2       24.14       38.22      4.90 o
  10   1   2       11.05       10.89      1.65 o
  11   1   2        3.96        6.27      1.87 o
 -11   2   2        0.11       -1.49      1.49 o
 -10   2   2        5.94        2.55      1.40 o
  -9   2   2        1.39       -0.29      0.82 o
  -8   2   2       49.92       50.97      1.43 o
  -7   2   2       10.45       11.97      0.66 o
  -6   2   2        0.12       -0.40      0.40 o
  -5   2   2       47.61       47.72      1.17 o
  -4   2   2     1239.93     1381.76     17.79 o
  -3   2   2      130.47      153.04      2.69 o
  -2   2   2      938.58      948.63     12.36 o
  -1   2   2      358.13      382.91      5.11 o
   0   2   2      302.27      310.50      4.20 o
   1   2   2     3940.94     3838.38     43.81 o
   2   2   2     2289.71     2247.41     25.67 o
   3   2   2        1.94        1.29      0.21 o
   4   2   2      770.42      786.13      8.41 o
   5   2   2       81.63       87.94      1.26 o
   6   2   2       72.94       74.33      1.48 o
   7   2   2        9.09        8.50      0.69 o
   8   2   2        4.62        4.29      1.23 o
   9   2   2        1.07        2.24      1.34 o
  10   2   2        8.42       12.46      2.57 o
  11   2   2        0.07        0.22      1.40 o
 -11   3   2        2.17       -1.87      1.87 o
 -10   3   2        0.41       -1.28      1.28 o
  -9   3   2        0.09       -0.41      0.65 o
  -8   3   2        9.73       10.43      0.87 o
  -7   3   2       54.86       53.48      2.17 o
  -6   3   2        8.68        9.82      0.59 o
  -5   3   2       32.40       39.76      1.20 o
  -4   3   2      374.35      381.54      5.27 o
  -3   3   2      322.56      360.06      4.92 o
  -2   3   2      575.09      568.34      7.55 o
  -1   3   2      291.66      285.93      3.94 o
   0   3   2      109.24       84.65      1.19 o
   1   3   2      755.68      769.82      8.16 o
   2   3   2      580.17      527.66      5.71 o
   3   3   2       17.75       16.91      0.75 o
   4   3   2     2157.03     2096.62     21.92 o
   5   3   2       34.81       32.66      0.78 o
   6   3   2       11.36       13.91      0.80 o
   7   3   2      205.09      215.86      3.58 o
   8   3   2       32.92       44.05      1.70 o
   9   3   2        1.70        1.97      0.95 o
  10   3   2        3.99        4.93      1.46 o
  11   3   2        1.99        2.18      1.56 o
 -11   4   2        3.69       -0.47      2.10 o
 -10   4   2        2.23       -0.23      1.87 o
  -9   4   2        0.04       -0.38      0.76 o
  -8   4   2        2.61        0.96      0.69 o
  -7   4   2        1.52        0.48      0.42 o
  -6   4   2        7.42        4.50      0.57 o
  -5   4   2        2.33        1.20      0.51 o
  -4   4   2       31.65       32.28      0.99 o
  -3   4   2      121.11      124.33      2.30 o
  -2   4   2      254.00      282.22      3.96 o
  -1   4   2       45.95       43.32      1.01 o
   0   4   2       18.68       14.89      0.38 o
   1   4   2       30.92       39.45      0.67 o
   2   4   2       48.97       51.38      0.83 o
   3   4   2     2166.08     2225.21     23.26 o
   4   4   2      711.46      670.98      7.31 o
   5   4   2        7.97        6.84      0.56 o
   6   4   2       55.53       55.64      1.50 o
   7   4   2       12.65       14.05      0.92 o
   8   4   2       42.94       42.78      1.77 o
   9   4   2        8.10        7.97      1.06 o
  10   4   2        0.12       -0.70      1.17 o
 -10   5   2        0.19        0.24      0.92 o
  -9   5   2        0.44       -0.79      0.79 o
  -8   5   2        2.32        2.58      0.82 o
  -7   5   2        1.42        0.92      0.59 o
  -6   5   2       20.21       16.31      0.94 o
  -5   5   2       15.86       12.66      0.98 o
  -4   5   2       14.84       15.16      0.63 o
  -3   5   2       79.66       91.95      1.65 o
  -2   5   2      265.36      277.62      5.83 o
  -1   5   2        2.72        3.22      0.54 o
   0   5   2      123.24      121.92      1.77 o
   1   5   2      122.62      122.68      1.61 o
   2   5   2       40.87       50.63      0.88 o
   3   5   2       83.85       88.84      1.30 o
   4   5   2      251.47      246.35      2.99 o
   5   5   2       97.07       98.10      1.70 o
   6   5   2      587.19      549.48      7.83 o
   7   5   2       21.49       21.50      1.92 o
   8   5   2        0.72        0.08      0.79 o
   9   5   2        3.79        3.77      1.29 o
  10   5   2        0.02       -0.48      1.29 o
 -10   6   2        0.00        0.80      1.04 o
  -9   6   2        7.61        8.43      1.55 o
  -8   6   2        0.03        0.22      0.76 o
  -7   6   2        0.07       -0.48      0.71 o
  -6   6   2        1.82        2.36      0.84 o
  -5   6   2        5.25        4.77      1.45 o
  -4   6   2        6.15        4.05      0.60 o
  -3   6   2      199.74      208.09      3.42 o
  -2   6   2        2.00        0.72      0.54 o
  -1   6   2      132.89      142.05      6.82 o
   0   6   2        2.26        1.73      0.30 o
   1   6   2       16.69       15.62      0.58 o
   2   6   2       91.22       98.84      1.57 o
   3   6   2       42.85       49.19      1.09 o
   4   6   2       33.32       37.59      1.01 o
   5   6   2      842.68      804.92     12.84 o
   6   6   2       18.11       19.11      1.24 o
   7   6   2        7.22        6.61      0.92 o
   8   6   2        0.09        0.85      0.79 o
   9   6   2        4.99        5.16      1.46 o
  10   6   2        0.08        0.44      1.52 o
  -9   7   2        2.61        2.08      1.15 o
  -8   7   2        0.04       -0.69      0.82 o
  -7   7   2        0.04       -0.76      0.76 o
  -6   7   2        0.26       -0.52      0.52 o
  -5   7   2        1.36        1.95      0.59 o
  -4   7   2        4.51        6.22      1.19 o
  -3   7   2       15.75       16.90      0.98 o
  -2   7   2       75.34       78.28      1.68 o
  -1   7   2        2.84        3.44      0.91 o
   0   7   2        4.26        4.75      0.71 o
   1   7   2        7.12        8.47      0.52 o
   2   7   2      124.13      135.94      2.40 o
   3   7   2      268.16      265.20      3.64 o
   4   7   2       27.85       30.62      1.16 o
   5   7   2        0.13        0.19      0.76 o
   6   7   2        3.74        3.84      0.85 o
   7   7   2       27.26       27.09      1.52 o
   8   7   2       52.84       51.91      2.09 o
   9   7   2        0.46        2.38      1.40 o
  -9   8   2        0.06       -0.63      1.17 o
  -8   8   2        1.22       -0.02      0.96 o
  -7   8   2       10.97       10.32      1.15 o
  -6   8   2        0.60        0.91      0.63 o
  -5   8   2       35.34       35.86      1.32 o
  -4   8   2       20.03       23.30      1.21 o
  -3   8   2        9.21        9.77      0.94 o
  -2   8   2        4.63        4.54      0.61 o
  -1   8   2       15.65       17.28      0.87 o
   0   8   2       30.25       33.17      1.13 o
   1   8   2       44.22       47.95      1.39 o
   2   8   2        2.52        2.43      0.61 o
   3   8   2      161.89      165.96      4.45 o
   4   8   2       47.75       43.56      1.44 o
   5   8   2       36.19       36.88      1.61 o
   6   8   2       21.45       22.55      1.39 o
   7   8   2       52.49       47.08      2.01 o
   8   8   2        1.04        1.95      0.99 o
   9   8   2        0.80        1.20      1.15 o
  -8   9   2        4.89        5.60      1.76 o
  -7   9   2        0.04        1.05      0.96 o
  -6   9   2        0.91        0.53      0.89 o
  -5   9   2        0.05       -0.58      0.58 o
  -4   9   2       37.82       40.15      1.41 o
  -3   9   2        0.35        0.85      0.71 o
  -2   9   2       39.51       37.81      1.61 o
  -1   9   2       42.05       49.04      2.16 o
   0   9   2       17.02       22.81      1.05 o
   1   9   2       56.45       60.51      1.63 o
   2   9   2        0.88        1.39      0.61 o
   3   9   2        4.46        4.84      1.09 o
   4   9   2       15.78       14.86      1.06 o
   5   9   2        0.00       -0.76      0.76 o
   6   9   2        4.87        4.10      1.02 o
   7   9   2        0.32        0.63      0.96 o
   8   9   2        5.15        7.13      1.27 o
  -7  10   2        6.11        6.36      1.23 o
  -6  10   2        0.00        1.45      1.52 o
  -5  10   2        0.47       -0.26      0.71 o
  -4  10   2        0.02        0.41      0.74 o
  -3  10   2       12.21        7.77      1.01 o
  -2  10   2       17.11       18.92      1.25 o
  -1  10   2        3.00        4.21      1.42 o
   0  10   2        0.21        0.21      0.92 o
   1  10   2      126.83      145.68      2.88 o
   2  10   2        9.06        6.89      0.88 o
   3  10   2        4.05        3.63      0.99 o
   4  10   2        0.38        2.16      1.06 o
   5  10   2        0.31       -0.93      0.95 o
   6  10   2        0.05        0.93      1.16 o
   7  10   2        9.82       11.90      1.68 o
  -6  11   2        0.46        0.18      1.29 o
  -5  11   2        0.05        0.04      1.04 o
  -4  11   2        2.36        1.53      1.02 o
  -3  11   2        0.67        0.04      0.79 o
  -2  11   2        2.95        2.44      0.88 o
  -1  11   2        1.61        2.22      0.89 o
   0  11   2       33.17       35.81      1.49 o
   1  11   2       37.12       44.59      1.60 o
   2  11   2        9.81        7.66      1.06 o
   3  11   2        0.64        2.48      0.89 o
   4  11   2        2.60        3.78      1.29 o
   5  11   2        2.34        2.83      1.63 o
   6  11   2        0.02        0.35      1.16 o
  -4  12   2        0.14       -0.87      0.88 o
  -3  12   2        0.19       -0.66      0.88 o
  -2  12   2        1.58        2.18      0.98 o
  -1  12   2        0.12        0.95      1.32 o
   0  12   2       22.64       28.19      1.66 o
   1  12   2        0.20        1.23      0.85 o
   2  12   2        4.46        2.96      0.98 o
   3  12   2        1.84        3.28      0.95 o
   4  12   2        0.03        0.67      1.12 o
  -1  13   2        0.99        1.18      0.98 o
   0  13   2        2.30        5.02      1.32 o
   1  13   2        1.79        1.88      1.37 o
 -11   1   3        0.69        0.00      1.63 o
 -10   1   3        2.56       -1.23      1.23 o
  -9   1   3        1.68       -0.58      0.85 o
  -8   1   3       10.07        9.61      0.83 o
  -7   1   3       15.52       21.22      1.14 o
  -6   1   3       22.23       27.42      1.18 o
  -5   1   3      227.20      249.74      3.64 o
  -4   1   3      371.83      376.42      5.17 o
  -3   1   3        4.58        5.83      0.31 o
  -2   1   3      473.20      454.03      6.04 o
  -1   1   3     1288.51     1223.99     12.81 o
   0   1   3      599.34      588.74      5.82 o
   1   1   3      763.87      691.55      7.32 o
   2   1   3        0.72        1.81      0.17 o
   3   1   3        8.93       12.52      0.40 o
   4   1   3       91.67       79.35      1.29 o
   5   1   3       27.09       27.94      0.60 o
   6   1   3       61.67       64.23      1.16 o
   7   1   3        7.65        6.90      0.56 o
   8   1   3      125.21      135.11      3.09 o
   9   1   3        5.78        9.43      1.49 o
  10   1   3       45.01       62.56      3.27 o
  11   1   3        1.48        2.69      2.22 o
 -11   2   3        3.46        0.93      2.80 o
 -10   2   3        4.72        0.82      1.32 o
  -9   2   3        0.13       -0.12      0.79 o
  -8   2   3        6.10        5.36      0.66 o
  -7   2   3       51.26       52.61      1.29 o
  -6   2   3       26.60       27.90      1.02 o
  -5   2   3      189.23      236.31      4.57 o
  -4   2   3      137.91      154.00      2.87 o
  -3   2   3       18.10       29.74      0.64 o
  -2   2   3      811.05      839.73     10.97 o
  -1   2   3       10.42        7.52      0.26 o
   0   2   3     1037.54      969.63     10.22 o
   1   2   3        2.48        3.37      0.36 o
   2   2   3        0.39        0.08      0.17 o
   3   2   3      102.97      111.32      2.18 o
   4   2   3      112.09      111.93      1.70 o
   5   2   3       10.37        8.78      0.54 o
   6   2   3        4.55        4.96      0.45 o
   7   2   3        0.12       -0.14      0.48 o
   8   2   3        0.00        0.58      0.79 o
   9   2   3       68.10       74.40      2.42 o
  10   2   3        0.29        3.27      2.10 o
  11   2   3        1.06        0.87      1.56 o
 -11   3   3        0.09       -1.87      1.87 o
 -10   3   3        3.89        3.25      1.12 o
  -9   3   3        4.40        4.98      0.85 o
  -8   3   3        7.45        5.97      0.66 o
  -7   3   3        2.97        3.02      0.56 o
  -6   3   3        1.46        1.93      0.52 o
  -5   3   3       76.09       95.19      2.11 o
  -4   3   3      220.78      252.26      4.31 o
  -3   3   3      365.74      326.66      5.34 o
  -2   3   3     1250.79     1288.33     24.37 o
  -1   3   3       24.47       22.77      0.54 o
   0   3   3      387.53      382.39      4.59 o
   1   3   3      199.50      178.56      2.31 o
   2   3   3      155.21      145.54      2.15 o
   3   3   3      921.01      939.83     13.30 o
   4   3   3       10.36        9.13      0.64 o
   5   3   3       43.26       50.35      1.20 o
   6   3   3      159.04      154.65      2.38 o
   7   3   3       20.33       22.70      1.04 o
   8   3   3       14.98       18.51      1.25 o
   9   3   3        0.18       -0.48      0.85 o
  10   3   3        1.84        3.74      1.63 o
 -11   4   3        0.06       -1.63      2.10 o
 -10   4   3        0.28       -1.10      1.12 o
  -9   4   3       16.67       14.62      1.25 o
  -8   4   3        6.10        4.32      0.85 o
  -7   4   3        6.89        7.04      0.61 o
  -6   4   3        7.33        6.51      0.71 o
  -5   4   3       91.67       95.62      1.80 o
  -4   4   3       18.61       20.50      0.75 o
  -3   4   3      308.81      353.33      4.42 o
  -2   4   3     1472.57     1591.81     35.62 o
  -1   4   3        0.07        0.54      0.29 o
   0   4   3        9.83        9.92      0.37 o
   1   4   3       42.65       55.89      0.86 o
   2   4   3        2.70        5.57      0.63 o
   3   4   3       45.74       58.19      1.59 o
   4   4   3        1.38        1.46      0.47 o
   5   4   3        0.87        1.64      0.46 o
   6   4   3      184.07      168.40      2.94 o
   7   4   3      133.39      134.07      2.61 o
   8   4   3        1.15        1.28      0.85 o
   9   4   3        0.78        1.67      0.92 o
  10   4   3        0.36        0.00      1.12 o
 -10   5   3        0.01       -0.03      1.33 o
  -9   5   3       11.72        9.31      1.12 o
  -8   5   3        2.42        1.96      0.85 o
  -7   5   3        1.62        1.28      0.63 o
  -6   5   3       28.68       30.28      1.33 o
  -5   5   3        0.03        0.40      0.51 o
  -4   5   3        0.23        0.13      0.53 o
  -3   5   3      214.18      233.01      5.02 o
  -2   5   3       68.66       82.69      1.56 o
  -1   5   3      313.02      327.87      5.38 o
   0   5   3     1087.92     1158.17     12.30 o
   1   5   3      244.98      249.34      2.91 o
   2   5   3       30.66       32.61      0.77 o
   3   5   3        4.36        3.29      0.32 o
   4   5   3       35.86       35.90      0.81 o
   5   5   3      739.70      706.41      9.68 o
   6   5   3        0.03       -0.65      0.65 o
   7   5   3       52.66       56.07      1.95 o
   8   5   3       17.47       18.37      1.27 o
   9   5   3        0.00       -0.29      1.06 o
  10   5   3        2.15        2.64      1.29 o
 -10   6   3        0.30       -0.62      1.69 o
  -9   6   3        0.13       -0.79      0.79 o
  -8   6   3        2.91        1.76      0.82 o
  -7   6   3       11.65        9.97      0.79 o
  -6   6   3        5.20        4.17      0.78 o
  -5   6   3        4.59        3.21      0.60 o
  -4   6   3       74.27       76.81      1.95 o
  -3   6   3      131.62      126.83      2.44 o
  -2   6   3       18.68       21.42      0.82 o
  -1   6   3      133.56      146.66      2.87 o
   0   6   3      145.61      139.01      2.05 o
   1   6   3      134.99      146.16      1.92 o
   2   6   3        9.86        7.31      0.42 o
   3   6   3        0.55        0.38      0.33 o
   4   6   3        1.43        1.00      0.49 o
   5   6   3      106.89      104.30      2.73 o
   6   6   3        5.01        5.63      0.89 o
   7   6   3        0.21        0.05      0.79 o
   8   6   3       27.89       27.98      1.57 o
   9   6   3        0.18        1.71      1.23 o
  10   6   3        2.23        1.74      1.40 o
  -9   7   3        0.01        0.04      0.92 o
  -8   7   3        1.04        1.99      0.92 o
  -7   7   3        3.94        3.01      0.71 o
  -6   7   3        6.71        5.82      0.71 o
  -5   7   3       16.99       18.00      1.22 o
  -4   7   3       15.45       13.97      1.28 o
  -3   7   3       55.81       50.87      1.64 o
  -2   7   3       85.90       78.40      2.39 o
  -1   7   3      463.48      484.66      6.85 o
   0   7   3        2.19        3.54      0.49 o
   1   7   3        6.46        7.43      0.48 o
   2   7   3        3.90        5.53      0.59 o
   3   7   3       37.33       39.04      1.49 o
   4   7   3        1.09        1.24      0.98 o
   5   7   3       79.44       85.54      2.51 o
   6   7   3       47.38       43.90      1.77 o
   7   7   3      132.64      124.89      3.22 o
   8   7   3        0.98        2.46      0.99 o
   9   7   3        2.49        3.39      1.75 o
  -9   8   3        0.07       -0.19      1.03 o
  -8   8   3        6.07        8.33      1.20 o
  -7   8   3        0.08       -0.54      0.84 o
  -6   8   3        0.45        0.45      0.65 o
  -5   8   3       24.55       22.83      1.10 o
  -4   8   3       10.99       11.06      1.01 o
  -3   8   3        1.95        1.22      0.65 o
  -2   8   3        9.00        8.08      0.66 o
  -1   8   3        8.28        9.31      0.72 o
   0   8   3        7.11        6.63      0.80 o
   1   8   3       17.77       15.65      0.87 o
   2   8   3      127.30      140.53      2.62 o
   3   8   3       21.02       26.78      0.99 o
   4   8   3        0.50        0.70      0.61 o
   5   8   3        1.96        1.08      0.76 o
   6   8   3       77.36       71.19      2.27 o
   7   8   3        0.35        0.41      0.92 o
   8   8   3        0.18        1.10      0.96 o
  -8   9   3        2.25        2.25      1.15 o
  -7   9   3        1.42        2.32      0.99 o
  -6   9   3        6.44        7.29      0.87 o
  -5   9   3        0.05       -0.10      0.59 o
  -4   9   3        7.40        7.35      0.77 o
  -3   9   3       56.54       55.94      1.88 o
  -2   9   3        2.51        1.21      0.71 o
  -1   9   3       13.71       13.56      1.08 o
   0   9   3        0.01       -0.22      0.52 o
   1   9   3       75.25       82.46      1.95 o
   2   9   3        1.73        1.26      0.61 o
   3   9   3       71.89       75.85      2.19 o
   4   9   3       19.01       15.74      1.46 o
   5   9   3        1.02        0.91      0.85 o
   6   9   3        4.38        6.37      1.06 o
   7   9   3        1.24        1.56      1.17 o
   8   9   3        1.23        0.48      0.99 o
  -7  10   3        6.92        7.13      1.23 o
  -6  10   3       10.28       11.26      1.23 o
  -5  10   3        6.07        4.65      0.92 o
  -4  10   3        3.59        2.11      0.85 o
  -3  10   3        1.95        3.29      0.88 o
  -2  10   3        0.17       -0.67      0.67 o
  -1  10   3        2.71        2.04      0.71 o
   0  10   3        0.65        0.79      0.65 o
   1  10   3        4.02        5.19      0.78 o
   2  10   3        9.12        8.83      0.98 o
   3  10   3        1.12        0.41      0.78 o
   4  10   3        1.32        0.35      1.05 o
   5  10   3        0.01       -0.51      0.95 o
   6  10   3        0.10       -1.53      1.75 o
   7  10   3        0.04       -0.42      1.23 o
  -6  11   3        1.24        1.88      1.34 o
  -5  11   3        7.85        7.86      1.15 o
  -4  11   3        0.02        0.45      0.82 o
  -3  11   3        2.11        2.22      0.85 o
  -2  11   3        0.67       -0.30      0.79 o
  -1  11   3        0.63       -0.21      0.94 o
   0  11   3        0.02       -0.61      0.61 o
   1  11   3        0.13        0.13      0.94 o
   2  11   3        4.16        4.88      0.94 o
   3  11   3        3.26        4.11      0.92 o
   4  11   3        2.09        3.47      1.23 o
   5  11   3        0.42        0.65      1.23 o
  -4  12   3        0.20        0.03      0.95 o
  -3  12   3        0.08       -0.15      0.88 o
  -2  12   3        0.28       -0.49      0.85 o
  -1  12   3        0.00       -0.81      0.81 o
   0  12   3        1.60        2.01      0.98 o
   1  12   3        1.76        1.87      0.94 o
   2  12   3        8.33        7.42      1.12 o
   3  12   3        0.03       -0.40      1.17 o
   4  12   3        0.40        0.08      1.23 o
   0  13   3        0.34       -0.09      1.06 o
 -11   0   4        1.61        0.47      2.10 o
 -10   0   4       19.96       20.31      2.57 o
  -9   0   4        0.39       -0.58      0.95 o
  -8   0   4        3.32        4.71      1.06 o
  -7   0   4        4.97        6.41      0.93 o
  -6   0   4      321.24      311.85      6.44 o
  -5   0   4       12.14        8.87      1.05 o
  -4   0   4        2.87        7.87      1.40 o
  -3   0   4       89.47       94.44      4.67 o
  -2   0   4     1248.18     1342.60     19.99 o
  -1   0   4     7334.96     7137.21    105.26 o
   0   0   4       86.23       93.15      1.66 o
   1   0   4     1029.55      974.20     12.62 o
   2   0   4      715.93      651.46      8.60 o
   3   0   4       47.43       47.49      0.92 o
   4   0   4       27.44       29.37      0.75 o
   5   0   4        0.57        1.00      0.32 o
   6   0   4       20.69       21.29      1.39 o
   7   0   4        0.21       -0.51      0.51 o
   8   0   4        1.18        0.66      0.41 o
   9   0   4        9.36       10.27      2.10 o
  10   0   4       44.79       56.51      3.97 o
  11   0   4       19.79       26.85      3.50 o
 -11   1   4        4.89        4.36      1.73 o
 -10   1   4        0.11       -1.23      1.23 o
  -9   1   4        2.11        2.66      0.77 o
  -8   1   4        3.35        2.76      0.63 o
  -7   1   4        2.03        1.59      0.55 o
  -6   1   4        0.11       -0.13      0.33 o
  -5   1   4       11.28       14.92      0.98 o
  -4   1   4      381.99      425.10      5.84 o
  -3   1   4      410.06      388.91      5.31 o
  -2   1   4      545.21      496.44      5.40 o
  -1   1   4      420.12      418.16      4.56 o
   0   1   4      801.14      872.97      8.56 o
   1   1   4        4.19        3.97      0.26 o
   2   1   4      739.75      691.40      8.14 o
   3   1   4      355.54      375.93      4.63 o
   4   1   4       25.35       26.20      0.63 o
   5   1   4        6.20        6.01      0.39 o
   6   1   4        0.01       -0.11      0.31 o
   7   1   4       11.56       13.38      0.74 o
   8   1   4       18.51       17.79      1.81 o
   9   1   4        5.28        8.95      1.63 o
  10   1   4        7.82       10.08      1.82 o
  11   1   4        8.65       10.31      1.98 o
 -11   2   4        0.69       -1.40      1.40 o
 -10   2   4        4.61        3.20      1.10 o
  -9   2   4        2.59        1.97      0.78 o
  -8   2   4       15.69       14.91      1.23 o
  -7   2   4        3.49        2.95      0.61 o
  -6   2   4       25.55       31.16      1.30 o
  -5   2   4        9.77       13.93      0.53 o
  -4   2   4     1192.48     1187.05     15.49 o
  -3   2   4       32.84       26.41      0.71 o
  -2   2   4        3.86        5.13      0.35 o
  -1   2   4      130.54      142.73      1.73 o
   0   2   4      197.70      198.73      2.28 o
   1   2   4     1739.47     1848.69     19.30 o
   2   2   4      106.86       90.19      1.20 o
   3   2   4      134.73      131.94      1.89 o
   4   2   4       14.09       18.80      0.74 o
   5   2   4        0.37       -0.34      0.34 o
   6   2   4        2.39        3.97      0.43 o
   7   2   4        1.07        0.69      0.76 o
   8   2   4       27.95       30.82      1.56 o
   9   2   4       12.22       12.91      1.30 o
  10   2   4        1.62        3.50      1.49 o
  11   2   4        1.54        4.49      1.73 o
 -11   3   4        1.32       -2.10      2.10 o
 -10   3   4        0.43       -1.24      1.24 o
  -9   3   4       11.73       11.03      1.02 o
  -8   3   4        3.18        1.38      0.58 o
  -7   3   4       21.57       20.02      1.35 o
  -6   3   4       19.65       15.64      0.94 o
  -5   3   4       18.18       22.43      1.03 o
  -4   3   4       37.24       43.01      1.97 o
  -3   3   4      127.98      130.34      2.06 o
  -2   3   4     1493.61     1587.12     16.75 o
  -1   3   4      585.10      587.09      6.91 o
   0   3   4       75.61       76.73      1.07 o
   1   3   4     1694.67     1881.89     19.67 o
   2   3   4      789.06      785.36      8.39 o
   3   3   4       87.63      115.56      1.67 o
   4   3   4      117.99      111.57      1.74 o
   5   3   4       31.92       28.68      0.82 o
   6   3   4       69.78       68.32      1.40 o
   7   3   4        0.53       -0.25      0.76 o
   8   3   4        1.31        2.50      0.92 o
   9   3   4       27.79       30.14      1.64 o
  10   3   4        2.53        5.76      1.49 o
 -11   4   4        0.00       -2.10      2.10 o
 -10   4   4        3.02        2.69      1.75 o
  -9   4   4        0.14       -0.18      0.79 o
  -8   4   4        2.18        0.79      0.63 o
  -7   4   4       20.26       18.40      0.90 o
  -6   4   4       23.41       15.82      0.84 o
  -5   4   4       36.92       34.97      1.04 o
  -4   4   4       53.89       49.59      1.43 o
  -3   4   4      334.26      394.00      4.88 o
  -2   4   4      723.63      770.01     10.24 o
  -1   4   4       21.20       24.22      0.58 o
   0   4   4      139.77      155.88      1.93 o
   1   4   4       15.35       14.05      0.50 o
   2   4   4      714.95      742.78      8.80 o
   3   4   4       44.61       46.60      1.39 o
   4   4   4        0.29        0.01      0.28 o
   5   4   4        0.72        0.54      0.45 o
   6   4   4       74.10       71.47      1.76 o
   7   4   4       18.80       18.69      0.99 o
   8   4   4        0.01        1.06      0.85 o
   9   4   4        0.44        0.81      1.02 o
  10   4   4        2.17        1.87      1.98 o
 -10   5   4        0.11       -0.07      0.98 o
  -9   5   4        0.68        0.29      0.85 o
  -8   5   4        9.41        8.04      1.35 o
  -7   5   4       24.30       21.97      1.33 o
  -6   5   4        4.56        4.93      0.77 o
  -5   5   4        0.55       -0.71      0.77 o
  -4   5   4        7.40        6.33      0.78 o
  -3   5   4        3.96        4.31      0.54 o
  -2   5   4       19.63       15.66      0.66 o
  -1   5   4      708.00      744.64      9.85 o
   0   5   4      915.90      989.95     10.59 o
   1   5   4        1.06        3.66      0.42 o
   2   5   4       26.33       29.03      0.73 o
   3   5   4       46.61       37.60      0.91 o
   4   5   4       22.53       23.80      0.69 o
   5   5   4        0.11       -0.53      0.53 o
   6   5   4       16.11       15.21      1.16 o
   7   5   4       38.85       38.58      1.39 o
   8   5   4        1.85        3.02      1.23 o
   9   5   4        0.24        1.18      1.23 o
  10   5   4        0.01        0.01      1.29 o
 -10   6   4        0.07       -0.46      1.21 o
  -9   6   4        3.36        0.45      1.10 o
  -8   6   4        6.18        6.44      1.03 o
  -7   6   4       70.32       67.51      1.86 o
  -6   6   4        0.10       -0.60      0.60 o
  -5   6   4       13.81       12.24      0.92 o
  -4   6   4        4.75        2.87      0.60 o
  -3   6   4        7.79        8.24      0.71 o
  -2   6   4       53.30       57.96      1.36 o
  -1   6   4      456.77      469.96     11.18 o
   0   6   4      109.67      104.64      1.49 o
   1   6   4       55.29       65.76      1.08 o
   2   6   4        0.18       -0.26      0.26 o
   3   6   4       24.91       22.67      0.69 o
   4   6   4       30.83       30.51      0.98 o
   5   6   4        0.00       -0.84      0.84 o
   6   6   4        8.16        5.10      0.82 o
   7   6   4       35.69       31.07      1.61 o
   8   6   4        8.12        7.73      1.49 o
   9   6   4        1.65        0.54      1.23 o
  -9   7   4        0.02       -0.94      1.10 o
  -8   7   4       11.09        8.49      1.12 o
  -7   7   4        3.61        3.39      0.71 o
  -6   7   4        2.81        4.16      0.79 o
  -5   7   4        4.34        3.27      0.74 o
  -4   7   4        4.05        4.05      0.67 o
  -3   7   4       74.31       82.99      2.18 o
  -2   7   4        0.91        0.24      0.41 o
  -1   7   4       93.05       90.67      1.86 o
   0   7   4        7.75        8.28      0.63 o
   1   7   4       24.97       27.68      0.74 o
   2   7   4       75.21       77.08      1.49 o
   3   7   4        0.01       -0.43      0.43 o
   4   7   4       82.62       77.34      2.18 o
   5   7   4        1.48        2.83      0.85 o
   6   7   4        8.80        6.12      0.92 o
   7   7   4       30.33       29.87      2.09 o
   8   7   4        3.64        2.94      0.96 o
   9   7   4        0.01        1.19      1.40 o
  -9   8   4        3.61        3.61      1.16 o
  -8   8   4        1.16       -0.82      0.82 o
  -7   8   4        3.56        3.36      0.80 o
  -6   8   4        2.24        1.60      0.67 o
  -5   8   4       22.48       19.66      1.25 o
  -4   8   4       19.98       16.04      1.12 o
  -3   8   4       38.83       39.46      1.65 o
  -2   8   4       42.03       42.21      1.48 o
  -1   8   4        5.37        3.95      0.61 o
   0   8   4        1.82        2.46      0.53 o
   1   8   4       72.19       68.55      1.65 o
   2   8   4        3.87        4.59      0.63 o
   3   8   4       14.34       15.74      0.80 o
   4   8   4        2.77        3.74      0.81 o
   5   8   4        2.87        4.46      1.22 o
   6   8   4        2.50        2.45      1.13 o
   7   8   4        2.20        0.46      0.92 o
   8   8   4        0.01        0.99      1.10 o
  -8   9   4        0.00       -0.96      0.96 o
  -7   9   4        0.01        0.22      0.94 o
  -6   9   4        2.46        1.42      0.65 o
  -5   9   4       13.04       11.99      1.40 o
  -4   9   4        0.44       -0.34      0.67 o
  -3   9   4       23.83       24.42      1.33 o
  -2   9   4        7.62        8.65      0.88 o
  -1   9   4        0.05       -0.50      0.50 o
   0   9   4        5.90        5.54      0.69 o
   1   9   4        1.97        0.81      0.57 o
   2   9   4        5.21        5.65      0.69 o
   3   9   4        4.17        2.21      0.71 o
   4   9   4        6.17        6.09      1.23 o
   5   9   4        5.56        6.56      1.29 o
   6   9   4        2.24        1.81      1.09 o
   7   9   4        5.41        5.36      1.20 o
  -7  10   4        0.75       -0.99      0.99 o
  -6  10   4        0.00        0.26      0.72 o
  -5  10   4        3.23        4.15      0.95 o
  -4  10   4        0.96        0.36      0.81 o
  -3  10   4        3.17        1.53      0.79 o
  -2  10   4        0.06       -0.68      0.68 o
  -1  10   4        7.04        8.25      0.84 o
   0  10   4        0.61        0.24      0.61 o
   1  10   4        1.12        1.27      0.65 o
   2  10   4        1.13        0.91      0.71 o
   3  10   4       31.09       30.73      3.15 o
   4  10   4        0.70        1.47      1.06 o
   5  10   4        1.09        2.40      1.12 o
   6  10   4        2.07        2.69      1.29 o
  -6  11   4        3.36        3.97      1.06 o
  -5  11   4        5.49        5.88      1.77 o
  -4  11   4        1.16        1.00      0.88 o
  -3  11   4        3.25        4.19      0.98 o
  -2  11   4        0.24       -0.73      1.43 o
  -1  11   4        0.00       -0.07      0.71 o
   0  11   4        0.81       -0.74      0.76 o
   1  11   4        0.67        0.77      0.66 o
   2  11   4        2.56        2.71      0.92 o
   3  11   4        0.71        0.88      1.06 o
   4  11   4        0.00        1.83      1.12 o
   5  11   4        2.65        4.16      1.29 o
  -4  12   4        4.76        3.99      1.15 o
  -3  12   4        2.18        2.15      0.98 o
  -2  12   4        0.02       -0.55      0.88 o
  -1  12   4        0.51        1.05      0.92 o
   0  12   4        1.47        1.57      0.92 o
   1  12   4        0.54       -0.81      0.81 o
   2  12   4        1.06       -0.28      0.85 o
   3  12   4        0.35       -0.54      1.06 o
 -11   1   5        1.40       -0.47      1.49 o
 -10   1   5        0.74        0.87      1.03 o
  -9   1   5        0.00        0.21      0.72 o
  -8   1   5        6.82        6.69      0.89 o
  -7   1   5        0.01       -0.57      0.57 o
  -6   1   5       20.49       21.18      0.86 o
  -5   1   5        3.19        2.68      0.40 o
  -4   1   5      124.89      119.05      2.01 o
  -3   1   5      170.62      169.38      2.62 o
  -2   1   5      169.61      170.32      4.15 o
  -1   1   5      483.11      511.74      5.56 o
   0   1   5      216.21      218.26      2.37 o
   1   1   5        1.48        2.66      0.24 o
   2   1   5      943.27     1044.92     10.28 o
   3   1   5       51.46       56.58      0.94 o
   4   1   5     1124.97     1196.05     12.87 o
   5   1   5        3.91        3.44      0.33 o
   6   1   5       26.93       28.04      0.93 o
   7   1   5       41.79       43.64      1.22 o
   8   1   5        4.17        4.67      1.04 o
   9   1   5       15.01       15.49      1.73 o
  10   1   5       13.03       18.23      1.98 o
 -11   2   5        0.08       -1.40      1.40 o
 -10   2   5        3.53        1.91      1.03 o
  -9   2   5       17.98       20.14      1.48 o
  -8   2   5        1.18        1.71      0.66 o
  -7   2   5        6.90        6.65      0.81 o
  -6   2   5        0.82        0.31      0.54 o
  -5   2   5        5.30        3.41      0.40 o
  -4   2   5      438.19      484.57      6.68 o
  -3   2   5        2.43        2.30      0.34 o
  -2   2   5       60.02       67.53      1.12 o
  -1   2   5      679.20      713.14      7.11 o
   0   2   5      259.48      241.48      2.58 o
   1   2   5       74.89       85.22      1.20 o
   2   2   5       22.42       26.93      0.53 o
   3   2   5     1185.94     1199.80     14.02 o
   4   2   5      119.84      118.07      1.83 o
   5   2   5       96.46      108.26      1.99 o
   6   2   5        1.92        2.08      0.44 o
   7   2   5       57.73       55.23      1.54 o
   8   2   5       13.65       10.12      1.08 o
   9   2   5        0.57        1.10      0.72 o
  10   2   5        0.22        1.50      2.34 o
 -11   3   5        3.60        2.10      2.34 o
 -10   3   5        0.65       -0.70      1.03 o
  -9   3   5        0.12       -0.78      0.78 o
  -8   3   5        0.80        1.52      0.66 o
  -7   3   5        6.50        5.10      0.70 o
  -6   3   5       17.49       18.54      1.08 o
  -5   3   5       19.16       16.25      0.94 o
  -4   3   5        8.23        7.87      0.46 o
  -3   3   5       99.80       72.29      1.40 o
  -2   3   5       10.34        9.84      0.35 o
  -1   3   5       76.42       68.99      0.97 o
   0   3   5      723.28      814.27      8.70 o
   1   3   5      248.68      263.26      3.06 o
   2   3   5      635.00      727.10      7.84 o
   3   3   5       78.73       80.09      1.55 o
   4   3   5       15.06       14.91      0.66 o
   5   3   5        0.28        0.51      0.39 o
   6   3   5      117.41      117.58      2.02 o
   7   3   5        1.60        0.39      0.81 o
   8   3   5       50.70       50.21      2.47 o
   9   3   5        0.01       -0.64      0.88 o
  10   3   5        0.21        0.12      1.32 o
 -10   4   5        0.00        2.32      1.40 o
  -9   4   5        8.21       10.03      1.16 o
  -8   4   5        8.66        6.04      0.94 o
  -7   4   5       26.32       25.89      1.25 o
  -6   4   5      189.85      191.84      3.20 o
  -5   4   5       35.77       39.25      1.82 o
  -4   4   5        1.87        2.51      0.57 o
  -3   4   5      552.76      494.13      6.82 o
  -2   4   5      155.33      160.35      2.06 o
  -1   4   5        0.90        0.39      0.28 o
   0   4   5      281.23      299.52      3.49 o
   1   4   5      668.61      672.26      7.30 o
   2   4   5      337.25      335.52      3.85 o
   3   4   5       80.53       85.75      1.60 o
   4   4   5       15.13       16.24      0.66 o
   5   4   5        1.06       -0.39      0.39 o
   6   4   5        0.11       -0.46      0.46 o
   7   4   5       16.85       16.60      1.44 o
   8   4   5        4.62        4.55      1.03 o
   9   4   5        0.17        1.15      0.92 o
  10   4   5        0.37        0.26      1.29 o
 -10   5   5        0.56        2.60      1.40 o
  -9   5   5        0.00        1.06      0.89 o
  -8   5   5       28.43       30.39      3.39 o
  -7   5   5       14.63        9.84      1.55 o
  -6   5   5       60.90       60.55      1.88 o
  -5   5   5      112.85      110.56      2.55 o
  -4   5   5        1.70        1.10      0.46 o
  -3   5   5       33.08       36.52      0.86 o
  -2   5   5       17.84       20.90      1.13 o
  -1   5   5      332.17      366.06      5.21 o
   0   5   5      490.13      491.45      5.50 o
   1   5   5       41.18       46.96      0.96 o
   2   5   5        2.15        5.60      0.43 o
   3   5   5       48.13       51.46      1.50 o
   4   5   5        9.39        5.72      0.92 o
   5   5   5        3.31        1.65      0.50 o
   6   5   5       20.99       18.41      0.97 o
   7   5   5        2.09        1.58      0.81 o
   8   5   5        0.70        1.17      1.16 o
   9   5   5        0.06        0.40      1.12 o
  10   5   5        0.00       -0.66      1.29 o
 -10   6   5        2.44        2.86      1.16 o
  -9   6   5        2.89        3.50      1.08 o
  -8   6   5       24.12       26.86      1.31 o
  -7   6   5        0.17       -0.11      0.69 o
  -6   6   5        1.52        1.47      0.65 o
  -5   6   5      141.59      126.61      2.86 o
  -4   6   5        0.67        0.00      0.47 o
  -3   6   5       69.65       71.77      1.56 o
  -2   6   5        0.34        0.62      0.38 o
  -1   6   5      227.67      222.54      3.49 o
   0   6   5      115.11      118.60      1.68 o
   1   6   5      120.98      129.18      1.80 o
   2   6   5       82.12       88.08      1.40 o
   3   6   5        3.79        4.62      0.45 o
   4   6   5        1.69        0.48      0.51 o
   5   6   5       13.79       14.45      1.06 o
   6   6   5       17.54       18.56      1.20 o
   7   6   5        0.84       -0.38      0.97 o
   8   6   5        0.18       -0.73      1.12 o
   9   6   5        0.64        0.78      1.40 o
  -9   7   5        0.88        0.93      1.54 o
  -8   7   5        3.87        6.30      1.03 o
  -7   7   5       50.54       43.23      1.77 o
  -6   7   5       17.93       14.99      1.09 o
  -5   7   5       20.68       19.41      1.20 o
  -4   7   5        1.67        0.58      0.60 o
  -3   7   5        0.12       -0.75      0.75 o
  -2   7   5       21.96       23.08      0.94 o
  -1   7   5        1.27        0.95      0.41 o
   0   7   5       52.26       55.22      1.22 o
   1   7   5      167.33      178.55      2.66 o
   2   7   5       28.10       26.40      0.89 o
   3   7   5        8.81        8.20      0.62 o
   4   7   5        0.62        0.82      0.68 o
   5   7   5        5.95        4.60      0.85 o
   6   7   5        0.06        0.24      1.27 o
   7   7   5        0.01        0.68      0.92 o
   8   7   5        0.09        0.47      1.87 o
   9   7   5        0.14        0.04      1.40 o
  -9   8   5        0.16        0.33      0.96 o
  -8   8   5        0.50        1.71      0.92 o
  -7   8   5        0.59       -0.51      0.69 o
  -6   8   5       13.75        9.72      1.06 o
  -5   8   5        2.66        1.04      0.74 o
  -4   8   5        0.00       -0.65      0.65 o
  -3   8   5       14.11       13.04      1.01 o
  -2   8   5        0.76        0.72      0.61 o
  -1   8   5        0.24        0.11      0.44 o
   0   8   5       16.29       16.47      0.87 o
   1   8   5        6.28        7.64      0.69 o
   2   8   5        4.31        3.35      0.59 o
   3   8   5       13.25       12.86      1.04 o
   4   8   5       39.07       41.47      1.61 o
   5   8   5        0.81        1.36      0.79 o
   6   8   5        3.67        3.23      0.89 o
   7   8   5        0.56       -0.82      0.82 o
   8   8   5        3.01        4.67      1.56 o
  -8   9   5        0.50        0.71      1.06 o
  -7   9   5        0.04        0.50      1.05 o
  -6   9   5        4.48        3.06      0.90 o
  -5   9   5        1.01       -0.05      0.71 o
  -4   9   5        4.56        5.18      0.92 o
  -3   9   5        9.50       10.11      0.98 o
  -2   9   5        1.56        1.37      0.71 o
  -1   9   5        0.91       -0.17      0.50 o
   0   9   5        0.22       -0.45      0.45 o
   1   9   5        3.24        3.00      0.63 o
   2   9   5       18.46       19.57      0.99 o
   3   9   5       51.02       56.31      2.46 o
   4   9   5        0.56        0.51      2.10 o
   5   9   5        3.70        3.07      1.12 o
   6   9   5        0.44       -0.06      0.89 o
   7   9   5        0.15       -0.16      0.98 o
  -7  10   5        0.02       -0.95      0.95 o
  -6  10   5        0.73        0.87      0.77 o
  -5  10   5        0.56       -0.35      0.76 o
  -4  10   5        4.01        2.87      0.88 o
  -3  10   5       10.73        8.71      1.06 o
  -2  10   5        0.74        0.58      0.74 o
  -1  10   5        3.30        4.27      1.14 o
   0  10   5        4.96        5.25      0.75 o
   1  10   5        0.84       -0.57      0.57 o
   2  10   5        3.67        3.89      0.69 o
   3  10   5        3.71        3.04      1.40 o
   4  10   5        0.68        0.70      1.06 o
   5  10   5        0.04       -0.35      0.99 o
   6  10   5        7.79       11.96      1.98 o
  -5  11   5        0.06        0.38      0.92 o
  -4  11   5        3.92        3.34      1.01 o
  -3  11   5        3.02        2.17      0.95 o
  -2  11   5        2.55        3.07      0.92 o
  -1  11   5        3.49        5.01      0.92 o
   0  11   5        1.96        2.45      0.72 o
   1  11   5        1.30        0.09      0.65 o
   2  11   5        1.71        1.66      0.85 o
   3  11   5        1.36        1.07      0.95 o
   4  11   5        0.07        1.13      1.06 o
   5  11   5        6.29        6.04      1.46 o
  -4  12   5        0.51        0.63      0.96 o
  -3  12   5        0.23        0.12      1.24 o
  -2  12   5        6.79        7.62      1.15 o
  -1  12   5        0.35        0.65      0.81 o
   0  12   5        0.53        0.65      0.89 o
   1  12   5        1.47        1.97      0.89 o
   2  12   5        0.55        0.09      1.06 o
   3  12   5        0.05        1.00      1.17 o
 -11   0   6        0.26        1.17      2.10 o
 -10   0   6       31.44       29.28      2.06 o
  -9   0   6        1.36        2.22      1.75 o
  -8   0   6        3.67        2.34      1.40 o
  -7   0   6       10.15       11.44      1.63 o
  -6   0   6       58.83       58.02      1.96 o
  -5   0   6        0.00       -0.56      0.56 o
  -4   0   6        0.03        0.35      0.82 o
  -3   0   6      485.91      523.54     10.96 o
  -2   0   6     4630.89     4756.73     69.79 o
  -1   0   6      156.81      149.58      2.65 o
   0   0   6     4151.89     3977.88     58.34 o
   1   0   6        2.24        1.52      0.27 o
   2   0   6        3.17        1.84      0.27 o
   3   0   6       51.16       55.93      1.10 o
   4   0   6      541.65      547.63      8.89 o
   5   0   6      794.88      789.52     12.53 o
   6   0   6      225.43      240.90      4.54 o
   7   0   6        1.99        1.52      0.65 o
   8   0   6        0.01        0.30      0.67 o
   9   0   6        8.39        7.71      2.10 o
  10   0   6       11.64       11.21      2.57 o
 -11   1   6        1.00       -1.40      1.40 o
 -10   1   6       10.91       10.13      1.10 o
  -9   1   6        7.33        9.23      0.93 o
  -8   1   6        0.00        0.00      0.90 o
  -7   1   6        0.01       -0.57      0.57 o
  -6   1   6        8.00        8.13      0.59 o
  -5   1   6      214.96      205.45      3.23 o
  -4   1   6       10.41        7.73      0.52 o
  -3   1   6     1614.29     1645.41     17.37 o
  -2   1   6      300.13      335.60      3.86 o
  -1   1   6        9.82       12.36      0.41 o
   0   1   6       31.27       31.81      0.61 o
   1   1   6      107.09       96.15      1.22 o
   2   1   6      579.85      607.99      6.12 o
   3   1   6      119.90      132.58      1.79 o
   4   1   6       31.18       33.29      0.77 o
   5   1   6      104.58      120.77      1.75 o
   6   1   6       17.75       18.64      0.83 o
   7   1   6        1.30        0.98      0.50 o
   8   1   6       12.70       12.02      0.95 o
   9   1   6        1.07       -0.36      0.92 o
  10   1   6        1.28        1.28      1.49 o
 -11   2   6        3.18        3.26      1.56 o
 -10   2   6        4.45        4.10      1.16 o
  -9   2   6        8.01       10.46      1.02 o
  -8   2   6        1.90        1.15      0.64 o
  -7   2   6        0.64       -0.04      0.62 o
  -6   2   6        7.13        5.66      0.76 o
  -5   2   6      234.96      249.55      3.78 o
  -4   2   6      427.59      455.09      6.36 o
  -3   2   6       55.05       52.70      1.03 o
  -2   2   6      689.67      666.21      7.26 o
  -1   2   6       19.61       27.58      0.56 o
   0   2   6      624.98      660.72      6.65 o
   1   2   6       41.51       43.01      0.72 o
   2   2   6      606.39      580.34      5.89 o
   3   2   6      340.40      365.36      4.61 o
   4   2   6      143.10      147.78      2.20 o
   5   2   6        0.08       -0.18      0.32 o
   6   2   6       27.42       26.09      1.04 o
   7   2   6       29.75       27.46      2.08 o
   8   2   6       35.31       38.24      1.48 o
   9   2   6        0.00        0.65      0.80 o
  10   2   6        3.82        1.44      1.40 o
 -11   3   6        3.80        4.19      1.56 o
 -10   3   6        0.32        0.47      1.40 o
  -9   3   6       10.96       11.77      1.02 o
  -8   3   6        1.73        0.80      0.94 o
  -7   3   6       24.20       21.88      1.25 o
  -6   3   6       23.00       21.34      1.16 o
  -5   3   6      206.85      197.65      3.82 o
  -4   3   6      344.41      343.87      4.96 o
  -3   3   6      102.91      119.77      3.44 o
  -2   3   6       42.27       58.11      0.97 o
  -1   3   6        7.15        9.53      0.43 o
   0   3   6      125.92      136.24      1.65 o
   1   3   6       57.90       66.95      1.20 o
   2   3   6       20.57       25.58      0.60 o
   3   3   6       37.22       48.36      0.95 o
   4   3   6        0.42       -0.07      0.32 o
   5   3   6       21.66       20.50      1.00 o
   6   3   6        7.26        7.19      1.35 o
   7   3   6        3.99        3.80      1.17 o
   8   3   6        1.57        1.03      0.89 o
   9   3   6        0.45       -0.36      0.89 o
  10   3   6        1.97        1.80      1.12 o
 -10   4   6        0.06       -0.23      1.32 o
  -9   4   6        6.75        7.14      0.87 o
  -8   4   6       17.97       15.43      1.20 o
  -7   4   6        6.02        5.05      0.69 o
  -6   4   6       94.01       92.82      3.00 o
  -5   4   6        3.05        3.12      0.62 o
  -4   4   6       65.38       65.03      1.36 o
  -3   4   6       44.11       46.57      1.16 o
  -2   4   6       97.33      100.84      1.37 o
  -1   4   6        0.34       -0.13      0.21 o
   0   4   6        0.89        0.89      0.25 o
   1   4   6        0.27       -0.18      0.22 o
   2   4   6       43.84       60.40      1.02 o
   3   4   6        6.85        7.17      0.51 o
   4   4   6        4.71        4.31      0.50 o
   5   4   6        0.48       -0.42      0.42 o
   6   4   6        8.19        7.26      0.71 o
   7   4   6        0.06       -0.76      0.76 o
   8   4   6       16.19       16.12      1.30 o
   9   4   6        1.95        2.98      0.98 o
  10   4   6        1.87        4.99      1.20 o
 -10   5   6        5.19        3.27      1.49 o
  -9   5   6        0.65        1.25      1.36 o
  -8   5   6        1.78        0.49      1.04 o
  -7   5   6       30.91       26.37      1.39 o
  -6   5   6      115.87       99.60      2.51 o
  -5   5   6       12.02       15.20      1.01 o
  -4   5   6       31.76       35.31      1.39 o
  -3   5   6        2.42        2.22      0.48 o
  -2   5   6       10.87       12.72      0.54 o
  -1   5   6       22.98       25.90      0.67 o
   0   5   6        1.51        0.85      0.27 o
   1   5   6       84.14       87.54      1.35 o
   2   5   6       22.98       26.38      0.71 o
   3   5   6        1.10        0.09      0.32 o
   4   5   6        1.06       -0.23      0.35 o
   5   5   6        0.00       -0.42      0.42 o
   6   5   6        0.23       -0.53      0.53 o
   7   5   6       17.68       16.57      1.24 o
   8   5   6        1.91        2.80      1.32 o
   9   5   6        3.12        0.95      1.23 o
 -10   6   6        0.23       -0.02      1.03 o
  -9   6   6        1.53        1.32      0.94 o
  -8   6   6        4.18        3.17      0.89 o
  -7   6   6       13.85        9.50      0.98 o
  -6   6   6        5.73        4.56      0.85 o
  -5   6   6       61.97       54.88      1.93 o
  -4   6   6        5.47        5.79      0.74 o
  -3   6   6        1.05        1.40      0.38 o
  -2   6   6        5.71        3.60      0.50 o
  -1   6   6      156.62      153.29      2.37 o
   0   6   6       29.95       29.46      0.72 o
   1   6   6        3.38        2.86      0.34 o
   2   6   6       10.15       10.92      0.51 o
   3   6   6        0.83       -0.21      0.36 o
   4   6   6       50.18       53.41      1.41 o
   5   6   6        8.27        8.47      0.77 o
   6   6   6        3.85        2.28      1.11 o
   7   6   6        2.33        0.12      1.16 o
   8   6   6        0.05        1.39      1.23 o
   9   6   6        0.57        0.00      1.32 o
  -9   7   6        0.60        0.04      1.22 o
  -8   7   6        2.50        2.01      0.86 o
  -7   7   6       19.94       15.01      1.20 o
  -6   7   6        0.05        0.55      0.96 o
  -5   7   6        5.99        6.01      0.81 o
  -4   7   6       19.63       18.36      1.15 o
  -3   7   6       26.23       23.88      1.20 o
  -2   7   6        0.48        0.13      0.39 o
  -1   7   6        1.86        1.28      0.42 o
   0   7   6        0.17        0.80      0.38 o
   1   7   6       22.99       22.86      0.98 o
   2   7   6       46.18       45.18      1.02 o
   3   7   6       58.50       55.65      1.62 o
   4   7   6        1.74       -0.35      0.58 o
   5   7   6        1.87        2.03      0.79 o
   6   7   6        0.48       -0.55      0.76 o
   7   7   6        0.96        0.18      0.82 o
   8   7   6        0.02        1.87      1.32 o
  -8   8   6        2.02        2.69      1.03 o
  -7   8   6        3.86        4.01      1.00 o
  -6   8   6        5.74        6.06      0.95 o
  -5   8   6       10.66        6.68      0.92 o
  -4   8   6       35.48       34.45      1.56 o
  -3   8   6       47.63       47.67      1.74 o
  -2   8   6        0.56        0.05      0.49 o
  -1   8   6        4.12        5.86      0.62 o
   0   8   6        4.89        3.93      0.57 o
   1   8   6       82.43       80.73      1.94 o
   2   8   6        0.44       -0.04      0.52 o
   3   8   6        2.34        2.53      0.76 o
   4   8   6       19.07       18.77      1.20 o
   5   8   6        0.31       -0.50      0.78 o
   6   8   6        1.66        0.83      0.85 o
   7   8   6        0.52        1.26      0.92 o
   8   8   6        0.35        2.10      1.49 o
  -8   9   6        1.76        4.22      1.49 o
  -7   9   6        1.01        0.54      0.72 o
  -6   9   6        1.29        0.14      0.79 o
  -5   9   6        0.07       -0.37      0.74 o
  -4   9   6        4.98        2.59      0.81 o
  -3   9   6        5.21        4.50      0.85 o
  -2   9   6        4.70        4.05      0.86 o
  -1   9   6        1.83        0.10      0.64 o
   0   9   6        2.31        2.35      0.57 o
   1   9   6        6.80        7.33      0.98 o
   2   9   6        0.80       -0.09      0.55 o
   3   9   6        3.01        2.28      1.06 o
   4   9   6        3.85        5.56      1.40 o
   5   9   6        0.93        0.79      1.63 o
   6   9   6        0.23        1.24      1.58 o
   7   9   6        0.60       -0.26      1.27 o
  -7  10   6        0.99        0.78      1.25 o
  -6  10   6        0.33       -0.29      0.81 o
  -5  10   6        0.17       -0.27      0.89 o
  -4  10   6        0.29       -0.79      0.79 o
  -3  10   6        1.50        1.15      0.76 o
  -2  10   6        1.92        1.54      0.80 o
  -1  10   6       31.34       32.54      1.78 o
   0  10   6        4.91        4.87      0.75 o
   1  10   6        6.01        5.44      0.77 o
   2  10   6        2.66        4.02      0.71 o
   3  10   6        7.11        8.41      1.23 o
   4  10   6        0.12        0.61      1.17 o
   5  10   6        0.04       -0.20      1.06 o
   6  10   6        0.00       -1.17      1.75 o
  -5  11   6        0.12        0.17      1.03 o
  -4  11   6        0.13       -0.88      0.88 o
  -3  11   6        0.14       -0.78      0.86 o
  -2  11   6        0.19       -0.12      0.79 o
  -1  11   6       16.24       17.53      1.33 o
   0  11   6        2.13        2.10      0.75 o
   1  11   6        0.02        0.22      0.65 o
   2  11   6        1.23        2.48      1.06 o
   3  11   6        7.13        7.58      1.40 o
   4  11   6        0.02        0.23      1.16 o
   5  11   6        0.23       -1.03      1.12 o
  -3  12   6        1.54        2.68      1.13 o
  -2  12   6        3.32        2.40      0.98 o
  -1  12   6        5.01        5.24      1.06 o
   0  12   6        5.56        7.35      1.12 o
   1  12   6        1.03        2.10      0.98 o
   2  12   6        3.22        4.00      1.28 o
   3  12   6        0.90        0.07      1.17 o
 -11   1   7        1.31       -0.47      1.08 o
 -10   1   7       11.32       12.91      1.13 o
  -9   1   7        0.10        1.73      1.74 o
  -8   1   7       97.78      102.83      3.38 o
  -7   1   7       81.35       92.26      2.81 o
  -6   1   7       38.23       37.07      1.14 o
  -5   1   7        5.50        4.50      0.55 o
  -4   1   7      114.98      113.59      2.07 o
  -3   1   7      192.10      215.60      2.68 o
  -2   1   7     3991.27     4205.43     43.71 o
  -1   1   7      228.78      285.15      3.33 o
   0   1   7     1993.77     2032.54     21.29 o
   1   1   7      214.58      210.49      2.36 o
   2   1   7       36.52       33.10      0.65 o
   3   1   7       40.28       50.60      0.95 o
   4   1   7        2.90        3.21      0.32 o
   5   1   7        4.25        2.87      0.47 o
   6   1   7        9.42       11.87      0.77 o
   7   1   7        4.77        2.57      0.59 o
   8   1   7        1.29       -0.31      0.71 o
   9   1   7        0.71        0.13      0.79 o
  10   1   7        0.98        0.23      1.98 o
 -11   2   7        0.83        1.57      2.38 o
 -10   2   7       20.57       23.95      1.56 o
  -9   2   7       39.39       40.43      1.82 o
  -8   2   7        3.41        2.15      1.14 o
  -7   2   7        0.33       -0.67      0.67 o
  -6   2   7        9.79        6.37      0.81 o
  -5   2   7      130.55      132.29      2.37 o
  -4   2   7       10.87       10.40      0.94 o
  -3   2   7        4.07        7.91      0.44 o
  -2   2   7        9.24       11.44      0.49 o
  -1   2   7     1833.68     1787.07     18.83 o
   0   2   7        1.60        1.97      0.24 o
   1   2   7      412.22      433.26      4.53 o
   2   2   7       64.39       52.27      0.87 o
   3   2   7       10.51        8.35      0.42 o
   4   2   7       19.04       19.99      0.63 o
   5   2   7       17.77       17.59      0.65 o
   6   2   7       50.98       51.62      1.29 o
   7   2   7        0.07       -0.67      0.67 o
   8   2   7        3.77        2.25      0.75 o
   9   2   7        0.03        0.12      0.73 o
  10   2   7        0.23       -1.28      1.32 o
 -10   3   7        0.16        1.28      1.75 o
  -9   3   7       54.94       56.86      2.15 o
  -8   3   7        0.06       -0.70      0.76 o
  -7   3   7        4.27        2.35      0.79 o
  -6   3   7      141.63      130.33      3.01 o
  -5   3   7       20.57       21.12      1.16 o
  -4   3   7      796.40      789.69     10.68 o
  -3   3   7       86.96       93.94      1.76 o
  -2   3   7       49.47       61.53      1.93 o
  -1   3   7      224.67      242.44      2.73 o
   0   3   7      307.92      297.58      3.25 o
   1   3   7        0.43        2.44      0.31 o
   2   3   7      127.14      111.78      1.57 o
   3   3   7       14.19       11.07      0.44 o
   4   3   7        8.53       11.77      0.60 o
   5   3   7       14.84       15.55      0.72 o
   6   3   7        2.69        0.89      0.57 o
   7   3   7        2.45        1.19      0.79 o
   8   3   7        7.49        6.26      0.87 o
   9   3   7        2.08        1.24      0.80 o
  10   3   7        0.23        1.44      1.16 o
 -10   4   7        0.00       -0.12      1.32 o
  -9   4   7        5.17        5.72      1.06 o
  -8   4   7       10.98        8.59      0.98 o
  -7   4   7        5.10        2.29      0.85 o
  -6   4   7        7.67        8.44      0.94 o
  -5   4   7        4.12        5.90      0.84 o
  -4   4   7       54.96       57.20      1.32 o
  -3   4   7      191.25      202.08      2.87 o
  -2   4   7        5.90        3.78      0.30 o
  -1   4   7       97.07       96.96      1.33 o
   0   4   7       65.99       60.59      1.07 o
   1   4   7      274.69      245.49      2.99 o
   2   4   7        0.02        0.40      0.25 o
   3   4   7       89.71       87.85      1.56 o
   4   4   7        3.21        4.57      0.48 o
   5   4   7        7.54        7.01      0.61 o
   6   4   7        0.56       -0.29      0.64 o
   7   4   7        2.10        1.27      0.76 o
   8   4   7       23.79       28.94      1.65 o
   9   4   7        0.76        0.25      1.05 o
 -10   5   7        0.63        1.51      1.40 o
  -9   5   7        6.55        7.77      1.12 o
  -8   5   7        0.04        0.14      0.85 o
  -7   5   7       13.22       13.15      1.06 o
  -6   5   7       49.05       45.11      1.70 o
  -5   5   7       18.24       17.61      1.19 o
  -4   5   7        3.56        5.12      1.05 o
  -3   5   7        5.26        4.55      0.48 o
  -2   5   7        6.69        5.11      0.36 o
  -1   5   7       64.65       57.68      1.08 o
   0   5   7       57.57       59.00      1.07 o
   1   5   7        1.01        1.69      0.33 o
   2   5   7       32.75       33.77      0.79 o
   3   5   7        0.03       -0.02      0.42 o
   4   5   7        1.13        0.33      0.47 o
   5   5   7        6.26        6.02      0.84 o
   6   5   7       23.58       23.64      1.10 o
   7   5   7       16.38       14.85      1.16 o
   8   5   7        0.31        0.96      0.89 o
   9   5   7        2.21        4.00      1.52 o
  -9   6   7        1.14        1.03      1.23 o
  -8   6   7        4.11        3.60      1.08 o
  -7   6   7        0.29       -0.77      0.77 o
  -6   6   7        0.95        0.57      0.75 o
  -5   6   7       79.71       72.12      2.15 o
  -4   6   7        2.25        1.89      0.65 o
  -3   6   7       11.03        9.47      0.60 o
  -2   6   7       59.08       59.88      1.30 o
  -1   6   7       21.48       20.11      0.79 o
   0   6   7        2.56        2.26      0.35 o
   1   6   7        0.16        0.15      0.32 o
   2   6   7        0.00       -0.04      0.33 o
   3   6   7       91.82       87.96      1.91 o
   4   6   7       13.63       11.98      0.80 o
   5   6   7       11.51        9.96      0.79 o
   6   6   7        1.52       -0.26      0.67 o
   7   6   7        0.04       -0.56      1.17 o
   8   6   7        0.12        1.28      1.32 o
   9   6   7        0.56        1.52      1.49 o
  -9   7   7        0.28        1.36      0.98 o
  -8   7   7        1.93        2.38      0.95 o
  -7   7   7        0.72        1.85      0.79 o
  -6   7   7       10.65        8.70      1.01 o
  -5   7   7       26.80       21.85      1.30 o
  -4   7   7        0.00       -0.60      0.60 o
  -3   7   7        2.76        1.92      0.65 o
  -2   7   7       11.52       10.90      0.74 o
  -1   7   7        0.04       -0.19      0.38 o
   0   7   7        1.19        0.80      0.43 o
   1   7   7       12.63       10.65      0.63 o
   2   7   7       13.42       11.73      0.58 o
   3   7   7        0.05       -0.09      0.63 o
   4   7   7        7.87        5.44      0.96 o
   5   7   7        8.90        9.46      0.98 o
   6   7   7        1.05        0.53      0.76 o
   7   7   7        1.08        0.93      1.40 o
   8   7   7        0.95        0.81      1.23 o
  -8   8   7        0.65        1.43      0.92 o
  -7   8   7        0.01        0.04      0.79 o
  -6   8   7        3.22        1.13      0.81 o
  -5   8   7        1.89        1.41      0.71 o
  -4   8   7       20.58       16.21      1.15 o
  -3   8   7        4.11        2.81      1.32 o
  -2   8   7        2.14        1.79      1.01 o
  -1   8   7        1.08       -0.08      0.50 o
   0   8   7        2.90        2.94      0.51 o
   1   8   7       33.82       34.32      1.28 o
   2   8   7       14.07       10.07      0.79 o
   3   8   7        0.04        0.05      0.65 o
   4   8   7        1.52        1.68      0.71 o
   5   8   7        0.36        1.29      1.07 o
   6   8   7        0.46        0.31      0.81 o
   7   8   7        2.18        1.06      1.87 o
  -7   9   7        4.06        5.51      1.09 o
  -6   9   7        0.90        0.00      0.85 o
  -5   9   7        1.49        0.07      0.81 o
  -4   9   7        2.16        2.44      1.07 o
  -3   9   7        1.01       -0.74      0.74 o
  -2   9   7        2.86        2.25      0.81 o
  -1   9   7        0.76        0.10      0.64 o
   0   9   7        4.57        3.93      0.65 o
   1   9   7        0.00       -0.36      0.64 o
   2   9   7       16.86       11.83      1.06 o
   3   9   7       18.65       18.59      1.25 o
   4   9   7        3.98        6.25      1.87 o
   5   9   7        2.83        4.06      1.23 o
   6   9   7        0.54        1.52      1.16 o
   7   9   7        0.11       -0.07      1.25 o
  -6  10   7        1.61        1.80      1.01 o
  -5  10   7        0.00       -0.79      0.79 o
  -4  10   7        2.79        1.36      0.88 o
  -3  10   7        0.00       -0.74      0.74 o
  -2  10   7        3.91        3.95      0.92 o
  -1  10   7        0.32       -0.07      0.79 o
   0  10   7       22.91       22.57      1.16 o
   1  10   7        8.06        8.35      1.15 o
   2  10   7        0.46        0.31      0.76 o
   3  10   7        0.73        3.74      1.16 o
   4  10   7        1.97        2.17      1.98 o
   5  10   7        8.96       11.00      1.63 o
   6  10   7        0.00        0.61      1.63 o
  -5  11   7        1.16        0.01      1.60 o
  -4  11   7        0.07       -0.51      0.88 o
  -3  11   7        9.54        9.59      1.20 o
  -2  11   7        0.02       -0.51      0.81 o
  -1  11   7        5.21        6.55      1.06 o
   0  11   7        0.36        1.56      1.12 o
   1  11   7        9.67        8.81      0.91 o
   2  11   7        1.50        1.44      1.06 o
   3  11   7        0.14       -0.52      1.06 o
   4  11   7        7.02        6.84      1.46 o
  -2  12   7        0.66        2.34      1.01 o
  -1  12   7        0.18        0.96      0.92 o
   0  12   7        3.84        3.63      1.18 o
   1  12   7        0.27        0.41      1.06 o
   2  12   7        0.07        0.23      1.16 o
 -11   0   8        0.52       -1.23      1.23 o
 -10   0   8        0.25       -1.17      2.34 o
  -9   0   8       44.43       49.97      3.97 o
  -8   0   8      523.26      556.67     16.35 o
  -7   0   8        0.09        0.70      1.63 o
  -6   0   8        4.28        4.47      0.90 o
  -5   0   8      110.31      101.79      3.62 o
  -4   0   8        6.20        5.58      1.52 o
  -3   0   8       50.95       39.25      1.21 o
  -2   0   8       26.56       44.45      1.25 o
  -1   0   8      184.73      229.93      3.99 o
   0   0   8     3374.03     3517.39     51.78 o
   1   0   8        0.13        0.23      0.27 o
   2   0   8       33.66       34.18      0.96 o
   3   0   8       50.12       49.37      1.19 o
   4   0   8       25.35       25.67      1.12 o
   5   0   8        0.09       -0.43      0.51 o
   6   0   8       17.65       19.89      1.12 o
   7   0   8        0.66       -0.28      0.65 o
   8   0   8        0.01       -0.71      0.71 o
   9   0   8        0.01       -1.63      1.63 o
  10   0   8        0.03       -1.63      1.87 o
 -11   1   8        6.28        4.41      1.25 o
 -10   1   8        1.94        3.12      0.87 o
  -9   1   8       34.44       37.41      2.48 o
  -8   1   8       20.72       21.60      1.82 o
  -7   1   8       79.66       77.68      2.73 o
  -6   1   8        0.90       -0.63      0.76 o
  -5   1   8      130.86      123.32      2.86 o
  -4   1   8        3.10        3.01      0.47 o
  -3   1   8       71.56       77.02      1.30 o
  -2   1   8        1.50        0.93      0.29 o
  -1   1   8     1279.21     1392.62     14.80 o
   0   1   8      154.96      146.62      1.93 o
   1   1   8       28.26       28.70      0.65 o
   2   1   8       12.25       11.50      0.42 o
   3   1   8        4.60        2.73      0.26 o
   4   1   8        3.88        2.34      0.35 o
   5   1   8        1.49        1.97      0.50 o
   6   1   8        1.72        1.09      0.51 o
   7   1   8        0.07       -0.42      0.52 o
   8   1   8        0.20       -0.50      0.56 o
   9   1   8        1.23        1.23      1.04 o
  10   1   8        0.00       -1.32      1.32 o
 -10   2   8       30.45       30.72      1.70 o
  -9   2   8       15.86       18.83      1.73 o
  -8   2   8        5.22        3.40      2.22 o
  -7   2   8        1.59        1.83      2.41 o
  -6   2   8      201.83      197.19      3.95 o
  -5   2   8      101.68       93.19      2.23 o
  -4   2   8       29.37       31.12      1.09 o
  -3   2   8       22.41       24.79      0.73 o
  -2   2   8      161.80      188.35      3.07 o
  -1   2   8       10.15       11.96      0.49 o
   0   2   8       10.57        9.13      0.38 o
   1   2   8        8.92        8.50      0.43 o
   2   2   8      883.38      841.88      8.49 o
   3   2   8       43.51       41.94      0.91 o
   4   2   8        4.54        5.53      0.43 o
   5   2   8        0.01       -0.42      0.42 o
   6   2   8        0.30       -0.15      0.47 o
   7   2   8        2.48        1.83      0.58 o
   8   2   8        0.43       -0.60      0.60 o
   9   2   8        1.88        0.44      0.74 o
  10   2   8        0.07       -1.32      1.32 o
 -10   3   8       16.10       22.70      1.89 o
  -9   3   8       14.15       16.02      1.30 o
  -8   3   8       44.30       43.49      2.46 o
  -7   3   8       27.18       27.61      1.97 o
  -6   3   8       28.63       26.20      2.16 o
  -5   3   8        1.74        1.52      0.71 o
  -4   3   8        0.22        0.50      0.44 o
  -3   3   8       17.05       15.23      0.59 o
  -2   3   8       32.81       31.23      0.91 o
  -1   3   8      112.70      119.92      1.59 o
   0   3   8      318.59      336.94      3.66 o
   1   3   8      933.19      949.74      9.56 o
   2   3   8       29.42       34.38      0.75 o
   3   3   8       62.09       55.99      1.07 o
   4   3   8       19.50       17.44      0.66 o
   5   3   8        2.81        3.85      0.80 o
   6   3   8       21.18       18.89      0.92 o
   7   3   8        8.65        9.35      0.90 o
   8   3   8        2.68        0.22      0.75 o
   9   3   8        0.77        0.74      0.80 o
 -10   4   8        0.26        0.70      2.57 o
  -9   4   8       12.53       14.08      1.30 o
  -8   4   8        3.65        3.97      0.94 o
  -7   4   8        2.07        1.94      0.84 o
  -6   4   8        2.31        2.41      0.92 o
  -5   4   8        0.61        0.74      0.95 o
  -4   4   8      196.60      183.11      3.10 o
  -3   4   8      124.39      121.08      1.94 o
  -2   4   8        3.39        3.88      0.36 o
  -1   4   8       20.32       19.08      0.58 o
   0   4   8        0.06        0.80      0.28 o
   1   4   8      345.39      337.08      3.71 o
   2   4   8        0.03        0.24      0.35 o
   3   4   8       46.84       43.81      1.06 o
   4   4   8      203.74      188.31      2.83 o
   5   4   8        4.91        2.05      0.67 o
   6   4   8        4.39        4.61      0.93 o
   7   4   8        1.76        0.16      0.81 o
   8   4   8        4.38        3.96      0.83 o
   9   4   8        4.79        4.82      0.95 o
 -10   5   8        8.39        9.26      1.65 o
  -9   5   8        0.53       -0.15      1.45 o
  -8   5   8        0.00        0.46      1.38 o
  -7   5   8        4.68        5.25      0.89 o
  -6   5   8        3.00        1.33      0.76 o
  -5   5   8       41.67       37.54      1.77 o
  -4   5   8       47.27       50.20      1.70 o
  -3   5   8       34.01       32.80      0.95 o
  -2   5   8       29.46       27.36      0.85 o
  -1   5   8       24.72       25.99      0.71 o
   0   5   8       33.48       30.68      0.79 o
   1   5   8       18.09       16.54      0.68 o
   2   5   8       64.71       67.64      1.21 o
   3   5   8       78.31       72.37      1.49 o
   4   5   8       34.20       32.36      1.16 o
   5   5   8       48.65       42.24      1.20 o
   6   5   8        8.31        6.69      1.29 o
   7   5   8        0.92       -0.18      0.76 o
   8   5   8        0.28        0.60      0.89 o
   9   5   8        0.16       -0.12      1.32 o
  -9   6   8        0.07       -0.85      0.85 o
  -8   6   8        1.06        0.76      0.89 o
  -7   6   8        1.10        0.47      0.81 o
  -6   6   8        1.34        1.75      0.76 o
  -5   6   8       16.76       17.33      1.15 o
  -4   6   8        0.86        0.70      1.21 o
  -3   6   8        4.89        2.57      1.38 o
  -2   6   8        0.06       -0.20      0.35 o
  -1   6   8        2.54        3.81      0.42 o
   0   6   8        1.73        1.05      0.36 o
   1   6   8        6.20        5.14      0.44 o
   2   6   8       12.41       10.90      0.57 o
   3   6   8       95.76       76.25      1.54 o
   4   6   8       12.80       11.08      0.71 o
   5   6   8        0.32       -0.45      0.45 o
   6   6   8        0.50        0.22      0.76 o
   7   6   8        2.92        2.51      1.23 o
   8   6   8        0.67        1.61      1.40 o
  -9   7   8        1.34        3.01      1.05 o
  -8   7   8        0.09        1.21      1.28 o
  -7   7   8        3.94        1.71      0.81 o
  -6   7   8        0.08       -0.01      0.77 o
  -5   7   8        9.51        7.00      0.98 o
  -4   7   8        0.42       -0.15      0.71 o
  -3   7   8        0.08       -1.32      1.32 o
  -2   7   8       51.60       49.58      1.82 o
  -1   7   8        2.09        1.24      0.47 o
   0   7   8       19.48       20.92      0.97 o
   1   7   8        0.11       -0.26      0.41 o
   2   7   8        0.83        0.71      0.35 o
   3   7   8       49.52       37.16      2.19 o
   4   7   8        2.91        3.02      0.63 o
   5   7   8        3.91        2.61      0.79 o
   6   7   8        2.02        2.61      0.88 o
   7   7   8        0.43        1.56      1.23 o
   8   7   8        0.48       -0.63      1.40 o
  -8   8   8        0.20        1.01      1.19 o
  -7   8   8        5.34        5.07      1.03 o
  -6   8   8        3.87        3.61      1.01 o
  -5   8   8        4.11        4.22      0.92 o
  -4   8   8        5.32        4.45      0.88 o
  -3   8   8        0.75        0.16      0.71 o
  -2   8   8        3.54        2.49      0.76 o
  -1   8   8        0.04       -0.19      0.50 o
   0   8   8        1.03       -0.33      0.33 o
   1   8   8       28.13       20.51      1.17 o
   2   8   8        0.55       -0.47      0.77 o
   3   8   8        8.21        5.74      1.13 o
   4   8   8        6.49        5.66      0.88 o
   5   8   8        2.33        2.91      0.85 o
   6   8   8        3.68        3.19      0.92 o
   7   8   8        1.48        4.13      1.46 o
  -7   9   8        7.27        7.48      1.20 o
  -6   9   8        8.75        8.45      1.58 o
  -5   9   8       18.29       15.76      1.33 o
  -4   9   8        9.94        9.90      1.35 o
  -3   9   8       15.26       15.90      1.29 o
  -2   9   8       50.20       49.62      1.88 o
  -1   9   8        2.26        1.32      0.65 o
   0   9   8        0.27       -0.03      0.53 o
   1   9   8        1.53        0.67      0.58 o
   2   9   8       20.99       16.74      1.20 o
   3   9   8        1.08        1.76      0.79 o
   4   9   8        1.16        2.73      1.06 o
   5   9   8        4.24        3.58      1.23 o
   6   9   8        0.36       -1.12      1.12 o
  -6  10   8        1.01        0.00      0.95 o
  -5  10   8       10.25       13.22      1.46 o
  -4  10   8       13.29       11.80      1.20 o
  -3  10   8        8.97        6.44      1.03 o
  -2  10   8        0.36       -0.07      0.74 o
  -1  10   8       12.19       10.69      1.31 o
   0  10   8        0.61        0.84      0.78 o
   1  10   8        2.03        1.92      0.71 o
   2  10   8        0.87        0.39      0.79 o
   3  10   8        0.83        0.57      1.06 o
   4  10   8        0.01        0.95      1.75 o
   5  10   8        0.00       -0.47      1.16 o
  -4  11   8        3.31        1.14      1.01 o
  -3  11   8        3.27        4.86      1.12 o
  -2  11   8        0.25       -0.40      1.36 o
  -1  11   8        2.64        4.25      1.01 o
   0  11   8        0.08       -0.81      0.81 o
   1  11   8        0.69        2.62      1.17 o
   2  11   8        0.19        0.13      1.40 o
   3  11   8        0.01        1.98      1.23 o
   4  11   8        0.59        0.73      1.12 o
  -1  12   8        1.04        0.65      1.03 o
   0  12   8        0.02        0.00      1.26 o
   1  12   8        1.10        2.57      1.63 o
 -10   1   9        1.56        3.27      1.32 o
  -9   1   9        0.91        0.62      1.23 o
  -8   1   9      214.86      219.11      5.69 o
  -7   1   9       48.94       50.95      3.29 o
  -6   1   9      619.95      621.13     10.11 o
  -5   1   9      113.50      104.98      2.12 o
  -4   1   9       72.39       70.00      1.33 o
  -3   1   9       39.36       39.02      0.92 o
  -2   1   9      104.34       80.65      1.33 o
  -1   1   9       24.86       31.83      0.76 o
   0   1   9      114.71      107.24      1.57 o
   1   1   9      119.26      125.10      1.75 o
   2   1   9       27.08       27.19      0.65 o
   3   1   9       28.64       35.83      0.86 o
   4   1   9       18.97       16.31      0.75 o
   5   1   9        0.23        0.01      0.43 o
   6   1   9        0.84        0.73      0.51 o
   7   1   9        3.48        3.70      0.68 o
   8   1   9        1.29        0.83      0.83 o
   9   1   9        1.42        0.57      0.84 o
 -10   2   9        2.23        3.63      1.46 o
  -9   2   9        0.09       -0.23      1.63 o
  -8   2   9        0.20        0.09      1.87 o
  -7   2   9      515.03      524.66      8.94 o
  -6   2   9        3.40        1.61      2.04 o
  -5   2   9        3.57        2.79      0.66 o
  -4   2   9        4.54        3.50      0.51 o
  -3   2   9       32.20       27.35      0.81 o
  -2   2   9       51.83       42.48      0.92 o
  -1   2   9        3.19        3.13      0.48 o
   0   2   9      159.50      185.58      2.39 o
   1   2   9       91.34      109.62      1.50 o
   2   2   9      369.27      383.58      4.15 o
   3   2   9        0.48        0.06      0.29 o
   4   2   9        0.19        0.16      0.30 o
   5   2   9        2.57        0.46      0.51 o
   6   2   9        0.39       -0.14      0.73 o
   7   2   9       14.73       15.92      1.05 o
   8   2   9        2.44        1.80      0.78 o
   9   2   9        0.31       -0.71      0.71 o
 -10   3   9       43.15       52.15      2.89 o
  -9   3   9        0.28        0.12      1.16 o
  -8   3   9        1.16        2.34      0.89 o
  -7   3   9       44.73       47.62      1.88 o
  -6   3   9        4.75        4.23      0.85 o
  -5   3   9       10.74       10.50      1.08 o
  -4   3   9      659.22      623.51      8.72 o
  -3   3   9       22.71       21.19      0.76 o
  -2   3   9       43.19       41.12      0.93 o
  -1   3   9        6.74        6.50      0.41 o
   0   3   9       20.84       22.77      0.64 o
   1   3   9      111.64       96.48      1.39 o
   2   3   9       11.11       13.90      0.53 o
   3   3   9       27.64       25.38      0.78 o
   4   3   9        0.33        0.18      0.37 o
   5   3   9       22.55       25.92      1.38 o
   6   3   9       18.16       16.13      0.87 o
   7   3   9        0.51        0.53      0.66 o
   8   3   9        3.37        3.92      0.87 o
   9   3   9        0.65        1.24      0.83 o
 -10   4   9        2.69        1.28      1.32 o
  -9   4   9       36.10       38.83      2.46 o
  -8   4   9        3.01        3.38      0.92 o
  -7   4   9        1.20        1.96      0.76 o
  -6   4   9        0.35        0.29      0.71 o
  -5   4   9      361.63      360.68      6.47 o
  -4   4   9      201.96      195.12      3.34 o
  -3   4   9       25.41       22.92      0.80 o
  -2   4   9       20.12       20.00      0.71 o
  -1   4   9        3.10        4.04      0.37 o
   0   4   9        3.40        3.30      0.36 o
   1   4   9        7.00        6.48      0.41 o
   2   4   9       94.25       90.89      1.36 o
   3   4   9        5.39        6.46      0.53 o
   4   4   9      103.48       91.84      1.61 o
   5   4   9        9.26        7.84      0.68 o
   6   4   9        4.72        4.12      0.66 o
   7   4   9        0.53       -0.52      0.66 o
   8   4   9        0.79       -0.15      0.69 o
   9   4   9        0.03       -0.36      0.77 o
  -9   5   9        1.35        1.51      0.92 o
  -8   5   9        0.84        1.04      0.85 o
  -7   5   9        9.91       11.60      1.12 o
  -6   5   9        2.43        1.47      0.76 o
  -5   5   9      119.46      120.36      2.97 o
  -4   5   9        2.88        3.71      0.77 o
  -3   5   9       89.21       90.59      1.71 o
  -2   5   9      104.42       96.28      1.60 o
  -1   5   9        1.09        0.79      0.35 o
   0   5   9       72.75       70.96      1.20 o
   1   5   9        0.34        0.21      0.33 o
   2   5   9       78.53       72.69      1.30 o
   3   5   9       60.69       50.31      1.62 o
   4   5   9        1.22        0.42      0.46 o
   5   5   9        0.24       -0.04      0.50 o
   6   5   9       13.04       10.64      1.12 o
   7   5   9        0.60        0.00      0.81 o
   8   5   9        0.69        0.98      0.84 o
   9   5   9        0.96       -0.23      2.10 o
  -9   6   9        0.53        2.42      1.03 o
  -8   6   9        2.03        2.03      0.98 o
  -7   6   9       10.10       11.43      1.16 o
  -6   6   9        1.93        2.39      1.06 o
  -5   6   9       17.05       19.61      1.25 o
  -4   6   9        3.46        3.34      0.85 o
  -3   6   9      162.43      157.94      3.49 o
  -2   6   9        2.17        1.37      0.45 o
  -1   6   9       20.94       23.63      0.84 o
   0   6   9        6.12        5.12      0.75 o
   1   6   9       15.74       12.00      0.58 o
   2   6   9        1.29        0.34      0.53 o
   3   6   9       13.08       10.22      0.69 o
   4   6   9       37.82       34.79      1.10 o
   5   6   9       25.69       25.93      1.06 o
   6   6   9        1.35       -0.35      0.76 o
   7   6   9        2.41        2.12      1.23 o
   8   6   9        1.35        2.34      1.32 o
  -8   7   9        0.04        0.17      1.12 o
  -7   7   9        5.80        6.54      1.23 o
  -6   7   9        0.04        0.39      1.01 o
  -5   7   9       32.28       32.75      1.67 o
  -4   7   9        1.19        1.76      1.06 o
  -3   7   9       85.25       80.75      2.36 o
  -2   7   9       20.07       18.47      0.89 o
  -1   7   9       12.83       11.84      0.69 o
   0   7   9        1.33        0.53      0.48 o
   1   7   9        0.44        0.21      0.46 o
   2   7   9        0.60        0.90      0.46 o
   3   7   9       50.22       44.96      1.26 o
   4   7   9        0.04       -0.17      0.59 o
   5   7   9       29.67       31.18      1.47 o
   6   7   9        0.58        2.34      1.17 o
   7   7   9        2.95        2.54      1.23 o
  -8   8   9        0.95       -0.98      1.31 o
  -7   8   9        2.52        2.41      1.01 o
  -6   8   9        0.08       -0.39      0.79 o
  -5   8   9        0.56        1.02      0.88 o
  -4   8   9      124.17      119.96      3.29 o
  -3   8   9        9.11        8.21      1.01 o
  -2   8   9        0.24       -0.41      0.74 o
  -1   8   9        0.64        0.27      0.81 o
   0   8   9       51.97       55.41      1.43 o
   1   8   9       16.63       13.97      0.91 o
   2   8   9        0.12        0.53      0.76 o
   3   8   9        4.25        5.22      0.92 o
   4   8   9       18.61       17.87      1.17 o
   5   8   9        1.18        0.76      0.81 o
   6   8   9        1.27        0.59      0.92 o
   7   8   9        4.29        5.66      1.46 o
  -7   9   9        8.36        7.88      1.29 o
  -6   9   9        1.27        4.21      1.06 o
  -5   9   9        2.86        6.02      1.09 o
  -4   9   9        0.13        0.23      0.79 o
  -3   9   9       21.57       22.12      1.42 o
  -2   9   9        0.30        0.06      0.76 o
  -1   9   9       34.84       35.49      1.41 o
   0   9   9        0.50        0.62      0.62 o
   1   9   9       14.31       11.25      1.10 o
   2   9   9        0.13       -0.67      0.67 o
   3   9   9        0.05        0.63      0.79 o
   4   9   9        1.73        1.33      1.06 o
   5   9   9        1.65        2.44      1.12 o
   6   9   9        0.01        0.58      1.29 o
  -6  10   9       28.48       31.91      1.85 o
  -5  10   9        0.81        2.75      1.04 o
  -4  10   9        0.02        0.27      0.89 o
  -3  10   9        4.10        5.61      1.01 o
  -2  10   9        0.50       -0.74      0.74 o
  -1  10   9        7.48       10.08      1.15 o
   0  10   9        0.35       -0.95      0.95 o
   1  10   9        0.03       -0.02      0.79 o
   2  10   9        0.24       -0.49      0.79 o
   3  10   9        0.21        0.22      1.06 o
   4  10   9        0.79        1.13      1.87 o
   5  10   9        0.42        0.11      1.23 o
  -4  11   9        0.51        1.73      1.57 o
  -3  11   9        0.05       -0.71      0.85 o
  -2  11   9        3.12        3.04      1.01 o
  -1  11   9        3.04        3.90      1.61 o
   0  11   9        1.76        2.41      0.95 o
   1  11   9        1.33        1.70      0.96 o
   2  11   9        0.14       -0.20      1.06 o
   3  11   9        0.57       -0.33      1.12 o
 -10   0  10        0.40       -1.40      1.87 o
  -9   0  10        0.59        0.70      1.63 o
  -8   0  10       27.54       27.32      2.80 o
  -7   0  10      210.93      217.39      7.71 o
  -6   0  10     1016.35     1013.24     19.48 o
  -5   0  10       27.95       26.56      1.65 o
  -4   0  10       33.73       34.12      2.81 o
  -3   0  10       82.24       70.78      1.89 o
  -2   0  10      312.80      354.56      6.06 o
  -1   0  10      125.87      133.20      2.69 o
   0   0  10        8.31        9.52      0.67 o
   1   0  10        5.94        4.82      0.54 o
   2   0  10        7.55        8.92      0.68 o
   3   0  10       13.85       14.13      1.16 o
   4   0  10       43.55       40.15      1.73 o
   5   0  10        1.45        1.04      1.17 o
   6   0  10       27.44       26.82      2.34 o
   7   0  10        0.42        0.45      0.90 o
   8   0  10       24.16       30.31      2.06 o
   9   0  10        1.21        1.63      1.87 o
 -10   1  10        0.21       -0.72      1.23 o
  -9   1  10       17.50       17.11      1.82 o
  -8   1  10        0.79        0.31      1.06 o
  -7   1  10       18.15       21.45      1.33 o
  -6   1  10      155.52      158.33      3.50 o
  -5   1  10      237.13      224.55      3.81 o
  -4   1  10      203.93      197.99      2.75 o
  -3   1  10      141.24      132.16      1.98 o
  -2   1  10      150.26      151.18      2.11 o
  -1   1  10       69.51       65.87      1.19 o
   0   1  10        0.74        0.04      0.29 o
   1   1  10        7.22        6.40      0.42 o
   2   1  10       25.61       21.21      0.67 o
   3   1  10       14.09       13.98      0.65 o
   4   1  10        0.06       -0.16      0.43 o
   5   1  10        2.65        2.71      0.51 o
   6   1  10        0.09        0.63      0.74 o
   7   1  10        1.47        0.85      0.62 o
   8   1  10        0.66       -0.14      0.66 o
   9   1  10        2.22        2.03      0.96 o
 -10   2  10        0.13        0.58      1.32 o
  -9   2  10       18.76       24.17      2.06 o
  -8   2  10       26.31       28.25      1.98 o
  -7   2  10        0.61        0.09      0.76 o
  -6   2  10       11.58       11.05      1.47 o
  -5   2  10       43.21       39.10      1.38 o
  -4   2  10      827.66      800.54      8.96 o
  -3   2  10       25.17       26.93      0.89 o
  -2   2  10       20.57       25.49      0.79 o
  -1   2  10      168.62      153.97      2.14 o
   0   2  10      113.66      113.20      1.71 o
   1   2  10       27.86       31.94      0.83 o
   2   2  10        4.04        3.16      0.46 o
   3   2  10        7.02        7.51      0.50 o
   4   2  10       33.01       31.17      1.06 o
   5   2  10        0.50        1.21      0.50 o
   6   2  10       44.81       46.08      1.38 o
   7   2  10        1.44        1.48      0.62 o
   8   2  10        1.28       -0.57      0.71 o
   9   2  10        0.15       -0.81      0.81 o
 -10   3  10        0.32        2.42      1.40 o
  -9   3  10        5.23        2.91      1.40 o
  -8   3  10       14.75       11.99      1.13 o
  -7   3  10        1.34        1.54      0.82 o
  -6   3  10        6.82        6.19      0.94 o
  -5   3  10      214.37      205.37      4.18 o
  -4   3  10      237.96      234.68      3.44 o
  -3   3  10      229.43      220.89      2.95 o
  -2   3  10        0.41        0.51      0.37 o
  -1   3  10      163.53      158.09      2.22 o
   0   3  10       53.29       43.40      0.93 o
   1   3  10      136.00      130.37      1.79 o
   2   3  10        0.59        0.79      0.33 o
   3   3  10       35.94       35.88      0.96 o
   4   3  10       13.20       10.79      0.63 o
   5   3  10        3.08        1.98      0.56 o
   6   3  10        0.12       -0.43      0.54 o
   7   3  10        9.74        7.36      0.85 o
   8   3  10        0.42       -0.58      0.71 o
   9   3  10        0.27       -0.16      1.04 o
 -10   4  10        2.45        3.61      1.40 o
  -9   4  10        0.00       -1.16      1.16 o
  -8   4  10        2.85        3.85      0.98 o
  -7   4  10        0.83        0.31      0.81 o
  -6   4  10        0.99        0.33      0.71 o
  -5   4  10       69.34       74.83      2.33 o
  -4   4  10       58.57       58.69      2.46 o
  -3   4  10        8.04        7.63      0.67 o
  -2   4  10      489.93      470.70      5.52 o
  -1   4  10      205.06      198.75      2.50 o
   0   4  10      204.47      185.57      2.36 o
   1   4  10      258.76      259.66      3.09 o
   2   4  10       16.28       12.73      0.71 o
   3   4  10       70.73       67.18      1.83 o
   4   4  10       34.67       29.42      0.94 o
   5   4  10        0.80        0.63      0.62 o
   6   4  10        0.04        0.11      0.58 o
   7   4  10        0.28        0.66      0.69 o
   8   4  10        2.13        1.81      0.83 o
   9   4  10        0.01       -1.87      1.87 o
  -9   5  10        0.48        0.78      0.92 o
  -8   5  10        5.23        5.15      1.08 o
  -7   5  10        0.29       -0.39      0.81 o
  -6   5  10        3.56        2.45      0.85 o
  -5   5  10        6.12        6.14      0.98 o
  -4   5  10      101.26       99.66      2.70 o
  -3   5  10       38.91       35.88      1.74 o
  -2   5  10      260.13      266.12      3.77 o
  -1   5  10      222.86      221.46      3.00 o
   0   5  10       50.15       54.47      1.19 o
   1   5  10       36.39       36.39      0.92 o
   2   5  10       21.57       22.86      0.82 o
   3   5  10        3.79        2.52      0.48 o
   4   5  10       17.87       16.60      0.75 o
   5   5  10       16.22       11.34      0.90 o
   6   5  10       17.52       16.69      1.08 o
   7   5  10        0.26       -0.04      0.69 o
   8   5  10        0.01        0.13      0.80 o
  -9   6  10        0.00       -0.55      0.98 o
  -8   6  10        1.37        1.32      0.98 o
  -7   6  10        0.13        0.49      0.85 o
  -6   6  10        4.90        4.08      1.13 o
  -5   6  10        1.70        2.13      1.27 o
  -4   6  10       11.70        9.46      1.06 o
  -3   6  10      723.40      728.51     11.85 o
  -2   6  10      101.79      102.42      2.16 o
  -1   6  10      163.96      161.49      2.42 o
   0   6  10        5.71        5.75      0.49 o
   1   6  10        0.92        0.53      0.38 o
   2   6  10        3.92        2.57      0.48 o
   3   6  10       36.19       29.23      1.01 o
   4   6  10        9.68        9.73      0.74 o
   5   6  10       64.63       60.52      2.83 o
   6   6  10        1.72        3.08      0.88 o
   7   6  10        0.75        0.82      0.92 o
   8   6  10        0.06       -0.20      0.92 o
  -8   7  10        2.11        3.78      1.39 o
  -7   7  10        1.24        3.37      0.98 o
  -6   7  10       68.47       71.22      3.05 o
  -5   7  10       27.31       29.86      1.57 o
  -4   7  10        1.33        1.79      0.85 o
  -3   7  10       35.74       42.97      2.37 o
  -2   7  10       34.54       36.08      1.55 o
  -1   7  10      180.73      179.32      2.66 o
   0   7  10       10.89       11.41      0.71 o
   1   7  10        4.99        5.15      0.61 o
   2   7  10        8.72        8.15      0.86 o
   3   7  10        2.24        0.53      0.53 o
   4   7  10       13.61       10.67      0.94 o
   5   7  10        1.34        2.97      0.88 o
   6   7  10        0.14       -0.47      0.99 o
   7   7  10        0.11        2.34      1.29 o
  -7   8  10        0.07        2.11      1.43 o
  -6   8  10        0.02        0.76      0.92 o
  -5   8  10       89.07       92.12      4.26 o
  -4   8  10       29.20       29.52      1.62 o
  -3   8  10       35.06       34.58      1.69 o
  -2   8  10       42.83       45.14      1.83 o
  -1   8  10       57.05       64.26      1.50 o
   0   8  10        2.76        2.89      0.53 o
   1   8  10       23.44       21.47      1.13 o
   2   8  10       12.63       14.13      1.20 o
   3   8  10        6.50        5.23      0.92 o
   4   8  10        0.00        0.14      0.95 o
   5   8  10        4.44        4.23      0.92 o
   6   8  10        0.13        0.47      1.12 o
  -6   9  10        2.69        3.60      1.09 o
  -5   9  10        0.39        1.61      1.01 o
  -4   9  10        4.90        3.99      0.96 o
  -3   9  10        5.10        5.79      1.01 o
  -2   9  10       21.49       20.19      1.36 o
  -1   9  10        0.02        1.22      0.81 o
   0   9  10        1.85        0.83      1.08 o
   1   9  10        7.61        9.91      1.06 o
   2   9  10        0.07       -0.49      0.79 o
   3   9  10        0.07       -0.36      0.82 o
   4   9  10        1.76        2.10      1.16 o
   5   9  10        0.22       -0.59      0.99 o
  -5  10  10        4.53        3.79      1.22 o
  -4  10  10        0.34        2.07      1.04 o
  -3  10  10        0.67        0.27      0.81 o
  -2  10  10        0.01       -0.50      0.76 o
  -1  10  10        3.51        3.65      1.01 o
   0  10  10        0.48        0.49      0.67 o
   1  10  10       21.31       20.22      1.43 o
   2  10  10        1.84        0.76      1.11 o
   3  10  10        0.14       -0.18      1.06 o
   4  10  10        0.58       -0.34      1.06 o
  -3  11  10        0.20       -0.55      0.90 o
  -2  11  10        1.76        1.23      0.98 o
  -1  11  10        0.17        0.75      0.95 o
   0  11  10       14.35       13.64      1.63 o
   1  11  10        1.21        1.85      1.01 o
   2  11  10        0.94        0.35      1.52 o
 -10   1  11        0.37       -0.23      1.32 o
  -9   1  11        8.11        8.16      2.45 o
  -8   1  11        5.09        4.62      1.23 o
  -7   1  11        6.68        7.35      1.32 o
  -6   1  11       68.36       66.10      2.11 o
  -5   1  11       74.10       75.76      1.86 o
  -4   1  11        1.53        1.90      0.50 o
  -3   1  11       11.53        9.17      0.59 o
  -2   1  11        8.03        8.77      0.54 o
  -1   1  11       15.06       13.86      0.68 o
   0   1  11      142.34      134.72      1.98 o
   1   1  11        0.57        0.26      0.35 o
   2   1  11        4.95        6.94      0.47 o
   3   1  11        0.20        0.97      0.52 o
   4   1  11       90.62       89.97      2.04 o
   5   1  11        6.88        8.50      0.82 o
   6   1  11        0.74       -0.61      0.61 o
   7   1  11        7.32        7.77      0.84 o
   8   1  11        7.58        8.78      0.96 o
   9   1  11        3.62        3.66      1.06 o
 -10   2  11        0.44       -1.05      1.32 o
  -9   2  11        1.09        1.18      1.23 o
  -8   2  11        0.00        0.12      1.16 o
  -7   2  11       30.02       30.68      1.73 o
  -6   2  11       61.12       59.52      2.05 o
  -5   2  11       12.72       13.06      1.21 o
  -4   2  11      260.44      253.57      3.38 o
  -3   2  11       65.24       63.75      1.31 o
  -2   2  11       22.41       21.86      0.79 o
  -1   2  11        0.00        0.83      0.39 o
   0   2  11      326.49      340.84      4.14 o
   1   2  11      406.28      380.76      4.55 o
   2   2  11       78.72       78.54      1.28 o
   3   2  11        6.24        6.24      0.56 o
   4   2  11       30.09       30.58      1.09 o
   5   2  11       30.36       31.66      1.20 o
   6   2  11        0.03       -0.29      0.58 o
   7   2  11        6.00        7.93      0.83 o
   8   2  11        1.38        1.88      0.83 o
   9   2  11        6.67        7.68      1.09 o
  -9   3  11        1.45        2.24      1.63 o
  -8   3  11        0.15       -0.20      0.79 o
  -7   3  11        2.75        3.65      0.89 o
  -6   3  11        0.32        0.41      0.71 o
  -5   3  11      117.52      117.92      5.14 o
  -4   3  11      127.49      127.33      2.04 o
  -3   3  11      174.84      170.75      3.43 o
  -2   3  11       92.61       93.21      1.63 o
  -1   3  11        4.62        6.99      0.57 o
   0   3  11       10.23        9.83      0.60 o
   1   3  11       12.60       18.56      0.67 o
   2   3  11      270.80      276.38      3.59 o
   3   3  11       46.51       43.44      1.09 o
   4   3  11        7.19        6.67      0.68 o
   5   3  11        1.46        1.20      0.56 o
   6   3  11        4.43        5.09      0.71 o
   7   3  11        0.88       -0.53      0.79 o
   8   3  11        0.10        0.79      0.83 o
  -9   4  11        0.00        0.56      2.10 o
  -8   4  11        3.52        5.33      1.06 o
  -7   4  11        0.21        0.36      0.76 o
  -6   4  11        0.05        0.31      0.81 o
  -5   4  11       29.61       28.66      1.62 o
  -4   4  11      134.39      125.34      2.58 o
  -3   4  11       47.25       47.69      1.34 o
  -2   4  11      922.68      938.73     10.40 o
  -1   4  11      203.85      189.84      2.68 o
   0   4  11       85.67       89.85      1.50 o
   1   4  11       10.44       11.86      0.64 o
   2   4  11       60.55       61.70      1.32 o
   3   4  11       32.18       28.68      0.92 o
   4   4  11        1.72        0.59      0.43 o
   5   4  11        9.77        9.02      0.79 o
   6   4  11        3.33        3.11      0.70 o
   7   4  11        5.36        4.21      0.87 o
   8   4  11        0.05        0.65      1.13 o
  -9   5  11        3.51        5.86      1.21 o
  -8   5  11        1.46        2.80      1.05 o
  -7   5  11        8.98        7.66      1.28 o
  -6   5  11        2.04        2.57      0.94 o
  -5   5  11        9.92       10.92      1.03 o
  -4   5  11       86.75       82.93      2.47 o
  -3   5  11      298.86      326.83      4.19 o
  -2   5  11       89.87       88.57      1.69 o
  -1   5  11        1.15        2.27      0.50 o
   0   5  11      373.29      356.87      4.11 o
   1   5  11       53.25       54.27      1.15 o
   2   5  11        1.50        2.11      0.48 o
   3   5  11        0.64        0.58      0.46 o
   4   5  11        0.31        0.52      0.48 o
   5   5  11       12.47        7.63      0.77 o
   6   5  11        2.77        2.71      0.80 o
   7   5  11        0.72        1.63      0.77 o
   8   5  11        0.48        0.88      0.87 o
  -8   6  11        0.09        0.43      1.11 o
  -7   6  11        0.47       -0.66      0.76 o
  -6   6  11        9.75       10.64      1.21 o
  -5   6  11        0.19        0.33      0.85 o
  -4   6  11       21.68       22.01      1.39 o
  -3   6  11      306.64      300.68      5.74 o
  -2   6  11      112.33      111.55      2.55 o
  -1   6  11       52.36       56.87      1.51 o
   0   6  11      155.99      171.08      2.53 o
   1   6  11       80.32       77.74      1.41 o
   2   6  11        0.00       -0.44      0.44 o
   3   6  11        0.90        0.55      0.47 o
   4   6  11        0.72        0.65      0.49 o
   5   6  11        0.31        1.65      0.63 o
   6   6  11        0.67        0.47      0.71 o
   7   6  11        0.02        0.75      0.89 o
  -8   7  11        0.58        2.05      1.16 o
  -7   7  11        0.72        0.00      0.94 o
  -6   7  11        1.41        1.58      1.25 o
  -5   7  11        8.88        9.06      1.17 o
  -4   7  11        2.07        0.58      0.85 o
  -3   7  11       28.46       25.81      1.50 o
  -2   7  11       38.94       44.39      1.40 o
  -1   7  11      344.19      347.39      5.03 o
   0   7  11       40.76       44.99      1.23 o
   1   7  11        0.13       -0.49      0.49 o
   2   7  11        9.79       10.26      0.69 o
   3   7  11        3.84        3.76      0.60 o
   4   7  11        1.88        1.47      0.56 o
   5   7  11        1.60        2.78      0.92 o
   6   7  11        3.26        3.35      1.01 o
   7   7  11        4.08        4.07      1.73 o
  -7   8  11        0.08        1.15      1.10 o
  -6   8  11        8.39        8.75      1.18 o
  -5   8  11       37.75       36.66      1.88 o
  -4   8  11       14.34       17.08      1.99 o
  -3   8  11        3.20        3.23      0.88 o
  -2   8  11       29.05       26.31      1.50 o
  -1   8  11        4.59        4.54      0.64 o
   0   8  11        4.43        5.09      0.72 o
   1   8  11       11.31       13.61      0.93 o
   2   8  11       29.58       30.07      1.39 o
   3   8  11        7.83        9.86      1.20 o
   4   8  11        1.42        2.17      1.12 o
   5   8  11        6.68        9.24      1.17 o
   6   8  11        2.19        2.03      1.29 o
  -6   9  11        2.97        5.65      1.15 o
  -5   9  11        9.12        7.02      1.15 o
  -4   9  11       22.49       24.71      1.59 o
  -3   9  11       10.64       12.92      1.23 o
  -2   9  11        6.07        6.57      1.06 o
  -1   9  11        1.95        1.91      0.88 o
   0   9  11        2.19        1.45      0.72 o
   1   9  11       85.24       89.57      2.36 o
   2   9  11        0.03       -0.79      0.79 o
   3   9  11        1.06        1.22      0.92 o
   4   9  11        1.13        1.83      1.12 o
   5   9  11        0.11        0.79      1.23 o
  -4  10  11        0.97        0.00      0.95 o
  -3  10  11        0.19        0.74      0.88 o
  -2  10  11        2.12        2.98      1.01 o
  -1  10  11        0.62       -0.08      0.88 o
   0  10  11        8.67        6.70      1.15 o
   1  10  11        6.17        9.12      1.23 o
   2  10  11        0.00        1.38      0.96 o
   3  10  11       11.88       15.68      1.79 o
  -2  11  11        0.54        1.24      1.01 o
  -1  11  11        1.32        1.37      0.95 o
   0  11  11        2.18        3.18      1.29 o
 -10   0  12        0.98        0.47      2.10 o
  -9   0  12        6.76        7.71      2.34 o
  -8   0  12       13.07       18.91      2.34 o
  -7   0  12        1.32        3.74      1.63 o
  -6   0  12        2.01        1.21      0.90 o
  -5   0  12       17.61       16.33      1.32 o
  -4   0  12        8.05        8.90      0.94 o
  -3   0  12        2.13        3.31      0.76 o
  -2   0  12      113.59      111.87      2.60 o
  -1   0  12       54.80       48.46      1.52 o
   0   0  12      158.06      142.12      3.00 o
   1   0  12       94.73       99.97      2.36 o
   2   0  12     1472.66     1477.03     22.39 o
   3   0  12       12.74       11.33      1.52 o
   4   0  12      137.05      139.36      3.95 o
   5   0  12      110.17      108.22      3.46 o
   6   0  12       29.87       32.69      1.98 o
   7   0  12        5.89        6.88      1.40 o
   8   0  12        0.56        0.13      1.06 o
  -9   1  12        1.96        1.40      1.32 o
  -8   1  12        2.27        1.35      1.23 o
  -7   1  12        1.84        2.16      1.06 o
  -6   1  12        0.14       -0.05      0.71 o
  -5   1  12       33.53       32.07      1.30 o
  -4   1  12       25.96       24.34      0.92 o
  -3   1  12        1.18        2.29      0.48 o
  -2   1  12       46.01       43.17      1.29 o
  -1   1  12        3.12        1.63      0.47 o
   0   1  12      189.68      181.17      2.52 o
   1   1  12       25.21       22.67      0.83 o
   2   1  12       74.21       69.82      1.54 o
   3   1  12      281.97      304.30      4.93 o
   4   1  12        7.05        7.02      0.78 o
   5   1  12       23.98       29.50      1.28 o
   6   1  12        4.45        6.75      0.84 o
   7   1  12        4.28        4.59      1.01 o
   8   1  12        0.55        0.20      0.84 o
  -9   2  12        2.20        0.93      1.32 o
  -8   2  12        2.17        1.87      1.16 o
  -7   2  12       18.94       21.94      1.39 o
  -6   2  12        8.52        7.83      0.98 o
  -5   2  12       45.05       40.88      1.45 o
  -4   2  12       32.05       30.04      1.04 o
  -3   2  12        0.03       -0.44      0.44 o
  -2   2  12       39.39       36.45      1.03 o
  -1   2  12       40.11       38.34      1.06 o
   0   2  12      762.62      740.21      8.34 o
   1   2  12        6.70        5.93      0.56 o
   2   2  12      226.27      220.49      3.32 o
   3   2  12       58.29       62.31      1.78 o
   4   2  12       16.94       21.23      1.00 o
   5   2  12        0.45        1.16      0.58 o
   6   2  12       10.92       12.34      0.91 o
   7   2  12        4.32        4.22      0.79 o
   8   2  12        0.03        0.48      0.83 o
  -9   3  12        2.62        1.21      1.40 o
  -8   3  12        0.39       -0.47      1.16 o
  -7   3  12        1.43        2.25      0.89 o
  -6   3  12        1.60        1.63      0.85 o
  -5   3  12       27.24       26.24      1.47 o
  -4   3  12       15.32       16.31      1.00 o
  -3   3  12       29.44       30.42      1.55 o
  -2   3  12      219.44      216.52      2.97 o
  -1   3  12        1.50        0.83      0.51 o
   0   3  12        2.48        2.40      0.53 o
   1   3  12      579.85      576.88      6.64 o
   2   3  12       15.91       19.84      0.87 o
   3   3  12       57.75       57.66      1.31 o
   4   3  12        0.73        0.92      0.58 o
   5   3  12        1.13        0.56      0.60 o
   6   3  12        3.64        2.60      0.72 o
   7   3  12        1.69        1.60      0.83 o
   8   3  12        0.29        0.00      0.79 o
  -9   4  12        0.06       -1.23      1.23 o
  -8   4  12        0.01        0.08      0.94 o
  -7   4  12       16.79       15.95      1.25 o
  -6   4  12        6.29        5.52      0.94 o
  -5   4  12       25.45       21.82      1.39 o
  -4   4  12       22.60       21.76      1.13 o
  -3   4  12      104.91      102.59      1.83 o
  -2   4  12      449.11      442.57      5.36 o
  -1   4  12       34.68       34.91      1.11 o
   0   4  12      159.61      154.36      2.33 o
   1   4  12        3.92        4.36      0.52 o
   2   4  12       29.74       25.68      0.91 o
   3   4  12        3.15        2.49      0.70 o
   4   4  12       21.19       17.52      0.95 o
   5   4  12        0.20        0.56      0.62 o
   6   4  12       11.17       10.31      0.92 o
   7   4  12        0.01        0.12      0.81 o
   8   4  12        0.18        0.83      0.87 o
  -8   5  12        7.85        8.67      1.27 o
  -7   5  12        0.19       -0.70      0.88 o
  -6   5  12        6.49        7.43      1.12 o
  -5   5  12        6.26        4.71      0.98 o
  -4   5  12        5.88        4.50      0.92 o
  -3   5  12       11.52       11.81      0.71 o
  -2   5  12        1.14       -0.38      0.78 o
  -1   5  12      455.84      466.41      5.62 o
   0   5  12      125.79      130.53      1.97 o
   1   5  12        0.03        0.48      0.49 o
   2   5  12        8.24        7.75      0.60 o
   3   5  12        0.03        0.36      0.47 o
   4   5  12        2.95        2.86      0.66 o
   5   5  12        8.67        9.01      0.87 o
   6   5  12        0.11        0.17      0.75 o
   7   5  12        0.07        0.01      0.84 o
  -8   6  12        0.07       -0.61      0.98 o
  -7   6  12       12.21       12.95      1.35 o
  -6   6  12        0.19       -0.91      0.91 o
  -5   6  12        5.32        6.43      1.08 o
  -4   6  12       10.66       12.58      1.22 o
  -3   6  12       14.82       12.53      1.28 o
  -2   6  12        0.26       -0.07      0.83 o
  -1   6  12      265.03      275.65      3.92 o
   0   6  12        0.04        1.07      0.48 o
   1   6  12       25.79       26.53      1.01 o
   2   6  12       30.02       30.92      1.04 o
   3   6  12        0.15        0.05      0.56 o
   4   6  12        0.44       -0.10      0.50 o
   5   6  12        0.10        0.38      0.63 o
   6   6  12        1.15        1.29      0.80 o
   7   6  12        0.01       -0.92      0.92 o
  -7   7  12        1.07        2.96      1.12 o
  -6   7  12        0.02       -0.43      0.89 o
  -5   7  12        1.50        0.93      1.48 o
  -4   7  12        4.96        5.96      0.98 o
  -3   7  12       15.40       15.94      1.29 o
  -2   7  12       30.66       28.90      1.36 o
  -1   7  12        3.02        2.08      0.57 o
   0   7  12        0.02        0.51      0.68 o
   1   7  12        8.19        8.97      0.83 o
   2   7  12       57.18       61.43      1.62 o
   3   7  12        0.01       -0.49      0.49 o
   4   7  12        7.20        7.84      0.71 o
   5   7  12        0.98        1.16      0.89 o
   6   7  12        1.18        3.84      2.01 o
  -6   8  12        0.59        0.14      1.23 o
  -5   8  12        7.12        6.88      1.15 o
  -4   8  12        0.07       -0.17      1.12 o
  -3   8  12       15.19       16.44      1.36 o
  -2   8  12        5.40        2.51      0.90 o
  -1   8  12        1.14        0.58      0.56 o
   0   8  12        0.09       -0.60      0.60 o
   1   8  12       94.64       97.44      2.14 o
   2   8  12        0.19        1.23      0.72 o
   3   8  12        6.55        4.24      1.04 o
   4   8  12        0.02       -0.52      0.72 o
   5   8  12        0.41        0.20      1.12 o
  -5   9  12        0.02        0.00      1.87 o
  -4   9  12        0.93        0.54      0.95 o
  -3   9  12        0.38        0.29      0.90 o
  -2   9  12        0.03       -0.66      0.81 o
  -1   9  12        0.21       -0.46      0.76 o
   0   9  12       14.81       14.45      1.58 o
   1   9  12        0.08        0.33      0.74 o
   2   9  12        0.65        2.27      0.81 o
   3   9  12        0.50        1.06      0.81 o
   4   9  12       16.03       20.64      1.54 o
  -3  10  12        0.37        1.21      1.04 o
  -2  10  12        0.05       -0.88      0.88 o
  -1  10  12        0.03       -0.88      0.88 o
   0  10  12        0.00       -0.37      1.17 o
   1  10  12        0.31       -0.53      0.79 o
   2  10  12        0.09        0.06      0.81 o
  -9   1  13        1.72        1.02      2.57 o
  -8   1  13        5.36        3.97      1.32 o
  -7   1  13        2.89        2.96      1.23 o
  -6   1  13       26.81       27.57      1.52 o
  -5   1  13        3.24        2.16      0.78 o
  -4   1  13       43.31       34.66      1.11 o
  -3   1  13       45.13       37.64      1.11 o
  -2   1  13        8.01        8.81      0.71 o
  -1   1  13       17.22       12.85      0.68 o
   0   1  13       16.54       17.84      0.76 o
   1   1  13        0.60       -0.54      0.54 o
   2   1  13      361.91      360.09      4.93 o
   3   1  13      141.75      140.21      2.91 o
   4   1  13      350.66      366.43      5.89 o
   5   1  13       20.82       22.83      1.87 o
   6   1  13       35.45       37.45      1.54 o
   7   1  13        3.79        3.50      0.94 o
   8   1  13        2.40        0.88      0.87 o
  -9   2  13        0.25       -0.64      1.23 o
  -8   2  13        4.57        5.22      1.52 o
  -7   2  13        0.20       -0.55      0.76 o
  -6   2  13       41.52       43.94      2.19 o
  -5   2  13        9.94        7.74      0.94 o
  -4   2  13        0.07       -0.47      0.47 o
  -3   2  13        4.20        3.48      0.75 o
  -2   2  13        0.02       -0.41      0.49 o
  -1   2  13       36.35       29.30      0.97 o
   0   2  13       53.05       45.59      1.15 o
   1   2  13        2.03        1.38      0.53 o
   2   2  13        0.21       -0.16      0.53 o
   3   2  13      182.65      188.25      4.35 o
   4   2  13       67.19       70.92      1.98 o
   5   2  13       25.85       27.98      1.31 o
   6   2  13       12.31       12.75      1.05 o
   7   2  13        1.84        2.07      1.01 o
   8   2  13        2.95        2.55      1.03 o
  -9   3  13        3.68        6.42      1.65 o
  -8   3  13        2.50        3.56      1.40 o
  -7   3  13        1.28        0.19      0.93 o
  -6   3  13        4.78        4.05      0.94 o
  -5   3  13       13.51       15.96      1.25 o
  -4   3  13       14.60       12.48      0.74 o
  -3   3  13       15.01       13.52      0.74 o
  -2   3  13        0.04       -0.42      0.42 o
  -1   3  13        8.86        6.80      0.60 o
   0   3  13      148.28      147.61      2.26 o
   1   3  13       79.10       76.47      1.47 o
   2   3  13       33.17       30.94      1.11 o
   3   3  13       19.32       19.54      0.99 o
   4   3  13        7.10        5.84      0.75 o
   5   3  13        4.27        4.30      0.77 o
   6   3  13       49.55       56.54      1.69 o
   7   3  13        4.89        5.92      0.93 o
  -8   4  13       22.33       25.60      1.61 o
  -7   4  13        2.02        2.35      1.16 o
  -6   4  13        0.07        1.17      0.85 o
  -5   4  13        1.28        1.60      0.85 o
  -4   4  13       16.95       14.63      0.87 o
  -3   4  13       13.12       13.33      0.75 o
  -2   4  13        3.55        2.90      0.66 o
  -1   4  13        8.21        7.25      0.64 o
   0   4  13       17.65       18.86      0.83 o
   1   4  13       44.94       40.59      1.22 o
   2   4  13        0.10       -0.05      0.41 o
   3   4  13        8.49        6.58      0.64 o
   4   4  13        1.04        0.48      0.62 o
   5   4  13       23.41       27.25      1.21 o
   6   4  13        7.42       10.91      1.18 o
   7   4  13        8.68        9.52      1.72 o
  -8   5  13        2.17        3.13      1.12 o
  -7   5  13        0.03        0.62      0.94 o
  -6   5  13        3.19        2.30      1.38 o
  -5   5  13       16.53       17.49      1.39 o
  -4   5  13        1.39        1.38      0.94 o
  -3   5  13        0.22       -0.55      0.55 o
  -2   5  13        8.60        7.25      0.73 o
  -1   5  13       44.38       44.56      1.23 o
   0   5  13        2.17        2.92      0.49 o
   1   5  13        2.67        2.45      0.50 o
   2   5  13        0.38       -0.45      0.45 o
   3   5  13        0.10       -0.03      0.49 o
   4   5  13        3.88        3.29      0.82 o
   5   5  13        6.68        7.82      0.87 o
   6   5  13        0.91        1.40      0.93 o
   7   5  13        0.02        2.05      0.90 o
  -7   6  13        0.71        1.01      1.08 o
  -6   6  13       13.81       16.27      1.43 o
  -5   6  13        4.75        5.58      1.33 o
  -4   6  13        1.27        2.82      0.92 o
  -3   6  13        5.68        5.05      0.89 o
  -2   6  13        5.13        5.93      0.72 o
  -1   6  13        0.01       -0.25      0.57 o
   0   6  13       27.84       29.00      0.96 o
   1   6  13        8.26        7.35      0.65 o
   2   6  13        5.16        4.52      0.59 o
   3   6  13        3.46        2.86      0.58 o
   4   6  13        0.15        0.12      0.66 o
   5   6  13        5.07        3.83      0.78 o
   6   6  13        0.13        1.49      0.82 o
  -7   7  13       10.06       10.86      2.34 o
  -6   7  13        0.24        1.70      1.03 o
  -5   7  13        0.04       -0.43      0.85 o
  -4   7  13        0.12       -0.81      0.81 o
  -3   7  13        5.84        7.20      1.06 o
  -2   7  13        3.21        3.21      0.93 o
  -1   7  13        4.13        3.56      0.66 o
   0   7  13       33.05       33.93      1.28 o
   1   7  13       13.38       12.56      1.17 o
   2   7  13        0.17       -0.22      0.63 o
   3   7  13        0.98        1.03      0.55 o
   4   7  13        0.02       -0.36      0.68 o
   5   7  13        1.61        3.84      1.24 o
  -6   8  13        0.73        1.04      1.24 o
  -5   8  13        0.32       -0.92      0.92 o
  -4   8  13        4.77        6.52      1.48 o
  -3   8  13        3.90        3.77      1.01 o
  -2   8  13        0.01       -0.49      0.75 o
  -1   8  13       20.27       20.06      0.97 o
   0   8  13        6.78        6.20      0.80 o
   1   8  13        3.64        4.81      0.83 o
   2   8  13       17.65       22.28      1.30 o
   3   8  13        3.16        2.01      0.85 o
   4   8  13        1.42        0.32      0.82 o
  -4   9  13        0.02        0.18      0.98 o
  -3   9  13        0.91        1.67      0.95 o
  -2   9  13        0.00        0.23      1.17 o
  -1   9  13        0.08       -1.26      1.26 o
   0   9  13        3.41        2.67      0.86 o
   1   9  13        7.88        9.20      1.06 o
   2   9  13        8.33        8.87      1.09 o
   3   9  13        2.38       -0.23      1.08 o
  -2  10  13        0.01       -0.82      1.68 o
  -1  10  13        1.40        1.21      1.17 o
   0  10  13        0.14        1.22      1.34 o
   1  10  13        8.73       11.38      1.18 o
  -9   0  14        6.36       11.44      2.57 o
  -8   0  14        0.35        0.47      1.87 o
  -7   0  14       13.22       10.97      2.10 o
  -6   0  14        6.01        5.60      1.63 o
  -5   0  14       36.32       33.02      1.57 o
  -4   0  14      153.78      130.47      3.10 o
  -3   0  14       38.51       41.99      1.75 o
  -2   0  14       96.81       72.48      2.11 o
  -1   0  14        0.75        0.22      0.62 o
   0   0  14        6.62        5.68      0.76 o
   1   0  14       35.17       29.07      1.33 o
   2   0  14        2.35        0.70      1.17 o
   3   0  14        3.91        2.10      1.16 o
   4   0  14       25.80       28.21      1.89 o
   5   0  14       66.13       62.74      2.72 o
   6   0  14       13.73       12.96      1.65 o
   7   0  14        0.16       -1.06      1.06 o
  -9   1  14        0.04        1.14      1.40 o
  -8   1  14        0.38       -0.78      1.23 o
  -7   1  14        0.86        0.70      1.16 o
  -6   1  14        4.23        3.98      0.98 o
  -5   1  14        4.38        3.65      0.71 o
  -4   1  14        0.11        0.10      0.53 o
  -3   1  14       36.52       30.19      1.26 o
  -2   1  14        2.70        2.47      0.50 o
  -1   1  14        1.95        1.30      0.46 o
   0   1  14        1.12        0.96      0.45 o
   1   1  14        5.03        1.58      0.48 o
   2   1  14       17.47       14.70      1.02 o
   3   1  14        8.23        4.70      0.82 o
   4   1  14       61.36       66.02      1.95 o
   5   1  14        6.43        9.18      0.99 o
   6   1  14        3.79        5.55      0.92 o
   7   1  14        0.14        2.16      0.87 o
  -9   2  14        0.38       -1.29      1.29 o
  -8   2  14        0.43        0.84      1.23 o
  -7   2  14        8.52        8.71      1.16 o
  -6   2  14       10.21        9.71      1.16 o
  -5   2  14       23.68       26.18      1.31 o
  -4   2  14       75.26       65.32      1.51 o
  -3   2  14       32.44       27.85      1.03 o
  -2   2  14       29.49       24.36      0.93 o
  -1   2  14        8.79        9.02      0.62 o
   0   2  14       13.79        9.29      0.64 o
   1   2  14        0.74        0.16      0.63 o
   2   2  14        3.87        2.79      0.64 o
   3   2  14        6.94        7.59      0.94 o
   4   2  14        4.40        3.74      0.80 o
   5   2  14        1.96        2.32      0.84 o
   6   2  14        3.14        3.65      0.90 o
   7   2  14       11.70       11.41      1.17 o
  -8   3  14       14.94       17.25      1.89 o
  -7   3  14        0.18        1.08      0.98 o
  -6   3  14        5.15        5.09      1.03 o
  -5   3  14       38.55       37.55      1.84 o
  -4   3  14        8.61        7.78      0.73 o
  -3   3  14       70.19       65.98      1.64 o
  -2   3  14        1.27        0.84      0.51 o
  -1   3  14        1.77        1.76      0.50 o
   0   3  14        2.59        1.92      0.53 o
   1   3  14        2.63        2.60      0.60 o
   2   3  14        0.92        0.87      0.50 o
   3   3  14       12.31       11.70      0.96 o
   4   3  14        7.32        8.02      0.96 o
   5   3  14        3.18        2.73      0.84 o
   6   3  14       34.99       40.91      1.52 o
   7   3  14        1.98        3.40      0.96 o
  -8   4  14        0.33        2.76      1.12 o
  -7   4  14        0.19        0.70      0.94 o
  -6   4  14       17.90       21.19      1.48 o
  -5   4  14       12.97       15.79      1.30 o
  -4   4  14        0.21       -0.35      0.57 o
  -3   4  14       12.64       15.14      0.84 o
  -2   4  14       30.41       29.30      1.01 o
  -1   4  14        4.38        4.47      0.59 o
   0   4  14       29.63       29.43      0.99 o
   1   4  14        0.00       -0.11      0.49 o
   2   4  14        0.02       -0.48      0.49 o
   3   4  14        6.51        5.80      0.74 o
   4   4  14        0.48        0.03      0.62 o
   5   4  14       11.38        9.99      0.96 o
   6   4  14        1.00        1.41      0.93 o
   7   4  14        0.00        0.61      0.89 o
  -7   5  14       10.28       11.45      1.43 o
  -6   5  14       11.86       12.82      1.30 o
  -5   5  14        2.91        2.10      0.94 o
  -4   5  14        0.07        0.74      0.88 o
  -3   5  14        1.59        1.89      0.71 o
  -2   5  14        0.16       -0.28      0.49 o
  -1   5  14       15.49       18.38      0.83 o
   0   5  14        4.41        3.74      0.68 o
   1   5  14        4.53        4.09      0.58 o
   2   5  14        0.56        0.26      0.49 o
   3   5  14        4.42        4.85      0.77 o
   4   5  14        0.01        0.10      0.68 o
   5   5  14        0.61       -0.13      1.07 o
   6   5  14        7.26       11.16      1.17 o
  -7   6  14        2.18        2.85      1.12 o
  -6   6  14        0.23       -0.37      0.98 o
  -5   6  14        0.03       -0.19      0.88 o
  -4   6  14       21.44       26.07      2.84 o
  -3   6  14        0.69        0.70      0.77 o
  -2   6  14        2.96        3.47      0.65 o
  -1   6  14        5.79        6.05      0.86 o
   0   6  14        1.08        0.73      0.81 o
   1   6  14        4.57        3.41      0.71 o
   2   6  14        0.00       -0.50      0.50 o
   3   6  14        0.62        0.04      0.58 o
   4   6  14        0.07        0.42      0.74 o
   5   6  14        3.24        3.20      0.82 o
  -6   7  14        0.03        0.75      1.03 o
  -5   7  14        4.22        7.79      1.20 o
  -4   7  14        1.04        0.88      0.92 o
  -3   7  14        0.46        0.67      0.90 o
  -2   7  14        0.04       -0.70      0.70 o
  -1   7  14        3.04        2.78      0.88 o
   0   7  14        8.23        8.19      0.88 o
   1   7  14       16.88       19.53      1.16 o
   2   7  14        4.55        4.73      0.85 o
   3   7  14        0.08        0.37      0.60 o
   4   7  14        1.56        2.25      0.82 o
   5   7  14        3.82        7.33      1.29 o
  -5   8  14        4.47        3.87      1.15 o
  -4   8  14        0.02       -0.86      0.94 o
  -3   8  14        1.28        1.57      1.01 o
  -2   8  14        2.08        1.94      0.85 o
  -1   8  14        1.61       -0.25      0.95 o
   0   8  14        4.60        3.74      0.81 o
   1   8  14        2.72        1.59      0.74 o
   2   8  14        1.77        0.85      0.81 o
   3   8  14        2.85        3.62      1.11 o
   4   8  14        1.53       -0.54      1.06 o
  -3   9  14        0.20       -0.50      1.37 o
  -2   9  14        3.02        2.79      1.71 o
  -1   9  14        1.49        2.30      1.13 o
   0   9  14        2.35        1.13      0.83 o
   1   9  14        4.29        4.56      0.97 o
   2   9  14        0.15       -0.70      0.86 o
  -8   1  15        0.54       -0.20      1.28 o
  -7   1  15        1.67        2.05      1.23 o
  -6   1  15        0.39       -1.16      1.32 o
  -5   1  15        0.57       -0.53      0.53 o
  -4   1  15        4.20        2.87      0.63 o
  -3   1  15        6.60        5.27      0.67 o
  -2   1  15      142.69      127.35      2.17 o
  -1   1  15        2.49        2.99      0.54 o
   0   1  15      115.17      108.19      1.90 o
   1   1  15        0.00       -0.50      0.50 o
   2   1  15       33.62       36.11      1.42 o
   3   1  15        1.13       -0.75      0.81 o
   4   1  15       21.87       20.40      1.22 o
   5   1  15        0.67        1.15      0.78 o
   6   1  15        0.85       -0.49      0.78 o
   7   1  15        0.01       -0.84      0.84 o
  -8   2  15        1.29        0.22      2.22 o
  -7   2  15        4.48        7.88      1.49 o
  -6   2  15        0.04       -0.12      1.13 o
  -5   2  15        7.91        6.04      1.47 o
  -4   2  15        1.06        0.65      0.56 o
  -3   2  15        8.29        6.33      0.69 o
  -2   2  15       40.68       35.39      1.14 o
  -1   2  15       11.21        8.20      0.67 o
   0   2  15        4.39        4.46      0.56 o
   1   2  15        9.85        8.51      0.72 o
   2   2  15        0.31        0.56      0.66 o
   3   2  15        0.03       -0.66      0.66 o
   4   2  15        2.26        1.69      0.78 o
   5   2  15        0.02       -0.58      0.78 o
   6   2  15        5.04        5.12      0.95 o
   7   2  15        0.27       -1.06      1.06 o
  -8   3  15        3.69        1.89      1.87 o
  -7   3  15        0.56       -0.04      0.98 o
  -6   3  15        1.52        2.13      1.03 o
  -5   3  15        1.51       -0.26      0.72 o
  -4   3  15        0.82        0.34      0.62 o
  -3   3  15        4.55        3.75      0.61 o
  -2   3  15        9.97       10.89      0.72 o
  -1   3  15        1.31        0.67      0.52 o
   0   3  15       62.29       65.29      1.46 o
   1   3  15       14.97       17.36      0.93 o
   2   3  15       38.14       37.22      1.51 o
   3   3  15        6.79        6.80      0.90 o
   4   3  15        0.75        1.41      0.75 o
   5   3  15       21.18       20.07      1.31 o
   6   3  15        1.07        0.99      0.85 o
  -7   4  15        2.60        2.02      1.08 o
  -6   4  15        5.36        6.76      1.21 o
  -5   4  15        0.11        0.55      0.88 o
  -4   4  15       20.87       21.56      1.07 o
  -3   4  15        0.45        0.06      0.53 o
  -2   4  15        4.08        1.89      0.56 o
  -1   4  15        5.80        5.95      0.64 o
   0   4  15       39.06       41.45      1.34 o
   1   4  15        4.89        4.94      0.65 o
   2   4  15        1.55        1.00      0.56 o
   3   4  15        1.39        0.89      0.72 o
   4   4  15        3.96        3.63      0.87 o
   5   4  15        0.27       -0.42      0.74 o
   6   4  15        0.04        0.13      0.81 o
  -7   5  15       11.68       16.68      1.62 o
  -6   5  15        6.10        8.79      1.25 o
  -5   5  15        0.05        0.52      0.92 o
  -4   5  15        0.41        0.84      0.75 o
  -3   5  15        0.53       -0.30      1.31 o
  -2   5  15        0.16       -0.54      0.54 o
  -1   5  15        0.13       -0.46      0.64 o
   0   5  15        4.12        2.27      0.68 o
   1   5  15       11.47       13.36      0.88 o
   2   5  15        4.98        5.50      0.71 o
   3   5  15        0.78       -0.51      0.63 o
   4   5  15        0.48       -0.56      0.80 o
   5   5  15        3.09        2.55      1.01 o
  -6   6  15        7.52        9.20      1.30 o
  -5   6  15        0.00       -0.82      1.40 o
  -4   6  15        9.22       10.47      1.29 o
  -3   6  15        0.00       -0.66      0.75 o
  -2   6  15       13.31       13.84      0.95 o
  -1   6  15        0.84       -0.28      0.61 o
   0   6  15        0.63       -0.41      0.70 o
   1   6  15        0.95        0.67      0.62 o
   2   6  15        0.21       -0.28      0.64 o
   3   6  15        1.84        3.27      0.79 o
   4   6  15        0.00       -0.71      0.71 o
   5   6  15        0.18        0.30      0.83 o
  -5   7  15        1.53        1.44      1.22 o
  -4   7  15        2.60        3.84      1.45 o
  -3   7  15        0.67        0.48      0.83 o
  -2   7  15        0.01       -1.07      1.55 o
  -1   7  15        5.43        6.27      0.91 o
   0   7  15        0.01       -0.38      0.72 o
   1   7  15        2.22        2.47      0.74 o
   2   7  15        1.18       -0.69      0.69 o
   3   7  15        3.16        2.20      1.05 o
   4   7  15        1.07       -0.05      0.82 o
  -4   8  15        1.85        1.82      1.09 o
  -3   8  15        1.31        0.90      0.98 o
  -2   8  15        2.35        3.91      0.94 o
  -1   8  15        2.08        2.23      1.09 o
   0   8  15        0.04       -0.72      0.72 o
   1   8  15        4.11        4.10      0.84 o
   2   8  15        2.24        0.98      0.80 o
  -1   9  15        0.63       -0.25      1.04 o
  -7   0  16        5.50        3.97      2.10 o
  -6   0  16        8.91       11.91      2.34 o
  -5   0  16        5.49        7.17      1.08 o
  -4   0  16        9.84        8.49      1.08 o
  -3   0  16        5.09        3.66      0.94 o
  -2   0  16       35.40       36.13      1.70 o
  -1   0  16       60.99       57.39      2.27 o
   0   0  16        2.82        2.58      0.76 o
   1   0  16       11.86       14.84      1.49 o
   2   0  16        0.85       -0.25      1.52 o
   3   0  16        1.23        1.96      1.87 o
   4   0  16        0.00       -0.18      1.75 o
   5   0  16        1.86        1.52      1.16 o
   6   0  16        0.05        0.44      1.23 o
  -8   1  16        0.12        0.82      1.52 o
  -7   1  16        0.11        1.17      1.63 o
  -6   1  16        1.62        1.86      0.98 o
  -5   1  16        6.17        7.45      0.76 o
  -4   1  16       16.54       14.90      0.87 o
  -3   1  16        2.29        1.75      0.60 o
  -2   1  16       10.62        8.06      0.73 o
  -1   1  16        0.01        0.14      0.49 o
   0   1  16        2.04        1.57      0.52 o
   1   1  16        8.98        6.04      0.84 o
   2   1  16        6.88        6.61      0.87 o
   3   1  16        0.39       -0.66      0.66 o
   4   1  16        5.32        6.12      0.93 o
   5   1  16        0.02       -0.16      0.75 o
   6   1  16        0.93        0.42      0.94 o
  -7   2  16        1.04        0.35      1.32 o
  -6   2  16       12.30       15.40      1.35 o
  -5   2  16        0.39       -0.66      0.66 o
  -4   2  16        1.74        0.72      0.58 o
  -3   2  16        7.92        8.19      0.77 o
  -2   2  16        7.96        9.51      0.76 o
  -1   2  16       19.48       18.91      0.87 o
   0   2  16        2.45        3.59      0.58 o
   1   2  16       13.83       14.12      0.88 o
   2   2  16        2.75        0.84      1.11 o
   3   2  16        0.00       -0.58      0.69 o
   4   2  16        0.95        1.34      0.82 o
   5   2  16        1.51        0.72      0.84 o
   6   2  16        2.23        1.26      0.90 o
  -7   3  16        6.73        7.04      1.77 o
  -6   3  16        4.21        7.36      1.29 o
  -5   3  16        3.21        4.64      0.93 o
  -4   3  16        0.00       -0.62      0.62 o
  -3   3  16        0.02       -0.10      0.58 o
  -2   3  16        0.20       -0.50      0.50 o
  -1   3  16        0.00        0.42      0.53 o
   0   3  16        6.11        5.67      0.70 o
   1   3  16        3.48        3.31      0.65 o
   2   3  16       12.85       14.51      1.10 o
   3   3  16        1.05        0.12      0.72 o
   4   3  16        0.48       -0.06      0.78 o
   5   3  16        0.82        0.23      0.98 o
   6   3  16        0.73       -0.87      1.23 o
  -7   4  16        0.73        1.85      1.16 o
  -6   4  16        3.32        3.12      1.16 o
  -5   4  16        1.86        0.23      0.98 o
  -4   4  16       10.17       12.88      0.99 o
  -3   4  16        2.06        1.31      0.63 o
  -2   4  16        2.03        1.30      0.56 o
  -1   4  16        3.67        2.57      0.60 o
   0   4  16        0.00        0.25      0.59 o
   1   4  16        8.76       11.62      0.95 o
   2   4  16        0.30        0.04      0.86 o
   3   4  16        0.19       -0.71      0.71 o
   4   4  16        6.28        6.96      1.30 o
   5   4  16        0.72       -0.83      0.83 o
  -6   5  16        0.18       -0.58      1.03 o
  -5   5  16        1.58        1.37      1.06 o
  -4   5  16        0.62        0.05      0.84 o
  -3   5  16        1.49        1.72      0.87 o
  -2   5  16        0.95        0.73      0.58 o
  -1   5  16        0.00       -0.53      0.53 o
   0   5  16        9.45       10.25      0.90 o
   1   5  16        0.18       -0.04      0.60 o
   2   5  16        9.58       11.75      0.87 o
   3   5  16        0.48        0.77      0.77 o
   4   5  16        1.86        2.33      0.92 o
   5   5  16        3.18        3.72      0.91 o
  -5   6  16        4.88        4.86      1.29 o
  -4   6  16        6.10        8.52      1.25 o
  -3   6  16        0.06       -0.33      0.79 o
  -2   6  16        1.87        0.99      0.79 o
  -1   6  16       16.97       20.68      1.29 o
   0   6  16        3.29        2.57      0.91 o
   1   6  16       19.33       26.94      1.21 o
   2   6  16        3.08        3.29      0.76 o
   3   6  16        1.31        1.80      0.82 o
   4   6  16        1.55        2.19      0.88 o
  -4   7  16        6.21        6.96      1.31 o
  -3   7  16        0.24       -0.84      0.84 o
  -2   7  16        0.51        0.39      0.86 o
  -1   7  16        1.31        0.30      0.81 o
   0   7  16        0.26        0.48      0.82 o
   1   7  16        3.68        5.97      0.94 o
   2   7  16        0.89        0.11      1.04 o
   3   7  16        2.78        3.31      1.06 o
  -2   8  16        9.83       13.44      1.41 o
  -1   8  16        2.52        1.73      1.13 o
   0   8  16        4.02        4.10      1.15 o
   1   8  16        1.20        0.72      0.83 o
  -7   1  17        4.83        5.37      1.65 o
  -6   1  17       18.28       22.54      1.98 o
  -5   1  17        0.17       -0.71      0.71 o
  -4   1  17        1.33        0.76      0.62 o
  -3   1  17        0.36        0.48      0.60 o
  -2   1  17        1.57        1.47      0.60 o
  -1   1  17        0.60       -0.33      0.52 o
   0   1  17        9.96        9.82      0.87 o
   1   1  17        1.81        1.61      0.75 o
   2   1  17        0.51        1.35      0.72 o
   3   1  17        1.16        1.70      0.78 o
   4   1  17        0.50       -0.88      0.91 o
   5   1  17        0.32       -0.80      0.80 o
  -7   2  17       24.69       33.64      2.39 o
  -6   2  17        1.01        0.54      1.14 o
  -5   2  17        0.64        1.68      0.84 o
  -4   2  17        5.04        6.67      0.94 o
  -3   2  17        3.23        4.46      0.69 o
  -2   2  17        0.18       -0.56      0.56 o
  -1   2  17        1.05        0.54      0.55 o
   0   2  17        3.11        1.55      0.65 o
   1   2  17        7.66       10.40      1.01 o
   2   2  17        3.25        2.32      0.78 o
   3   2  17        0.06        0.03      0.81 o
   4   2  17        3.21        4.21      0.96 o
   5   2  17        2.91        3.27      0.99 o
  -6   3  17        0.04       -0.41      1.03 o
  -5   3  17        1.88        0.20      0.87 o
  -4   3  17        0.74        0.47      0.73 o
  -3   3  17        4.59        4.13      0.71 o
  -2   3  17        2.98        4.03      0.64 o
  -1   3  17        0.47        0.69      0.56 o
   0   3  17        0.26        0.64      0.63 o
   1   3  17        0.11        0.10      0.72 o
   2   3  17        4.52        4.12      0.92 o
   3   3  17        1.90        0.73      0.79 o
   4   3  17        0.54       -0.59      0.80 o
   5   3  17        1.24        1.29      0.92 o
  -6   4  17        2.26        2.87      1.25 o
  -5   4  17       13.77       17.63      1.56 o
  -4   4  17        1.75        1.96      0.80 o
  -3   4  17        2.03        3.11      0.80 o
  -2   4  17        1.40        0.67      0.61 o
  -1   4  17        7.48        9.85      0.89 o
   0   4  17        1.13        1.57      0.70 o
   1   4  17        6.62        6.89      1.04 o
   2   4  17       17.54       22.19      1.33 o
   3   4  17        4.26        7.44      1.04 o
   4   4  17        0.28        0.79      1.11 o
  -5   5  17        8.55       12.28      1.48 o
  -4   5  17        3.71        3.27      1.08 o
  -3   5  17        3.60        4.64      0.99 o
  -2   5  17        5.55        6.49      0.86 o
  -1   5  17       11.41       11.22      0.96 o
   0   5  17        0.15       -0.68      0.68 o
   1   5  17        9.82        7.33      0.83 o
   2   5  17        0.92        1.04      1.02 o
   3   5  17        7.30       10.28      1.21 o
   4   5  17        0.41        0.08      1.52 o
  -4   6  17        1.56        1.32      1.08 o
  -3   6  17       24.99       32.58      1.65 o
  -2   6  17        2.47        1.50      0.89 o
  -1   6  17        0.17        0.65      0.79 o
   0   6  17        3.58        5.41      0.98 o
   1   6  17        1.21        1.81      0.85 o
   2   6  17        2.66        2.37      0.97 o
   3   6  17        4.11        5.99      1.09 o
  -3   7  17        9.16       11.64      1.28 o
  -2   7  17        0.03        0.18      1.06 o
  -1   7  17        1.41        1.12      1.13 o
   0   7  17        2.48        1.35      0.93 o
   1   7  17        0.95       -0.70      0.82 o
  -6   0  18        7.75        7.94      2.34 o
  -5   0  18        9.82        9.57      1.30 o
  -4   0  18        1.16        0.33      1.19 o
  -3   0  18        1.34       -0.11      0.85 o
  -2   0  18        0.33        0.11      1.18 o
  -1   0  18        5.05        5.27      0.96 o
   0   0  18        9.21       11.99      1.56 o
   1   0  18        1.36        0.12      1.16 o
   2   0  18        6.80       10.37      1.56 o
   3   0  18        0.07       -0.81      1.40 o
   4   0  18        8.18       10.30      1.65 o
  -6   1  18        4.50        6.42      1.65 o
  -5   1  18        2.68        1.19      0.85 o
  -4   1  18        0.73       -0.65      0.65 o
  -3   1  18        1.76        1.01      0.67 o
  -2   1  18        2.06        1.41      0.65 o
  -1   1  18        2.52        2.05      0.63 o
   0   1  18        0.12       -0.66      0.66 o
   1   1  18        1.04        2.26      0.80 o
   2   1  18        3.70        4.05      0.84 o
   3   1  18        0.34        0.80      0.88 o
   4   1  18        0.53        0.40      1.11 o
  -6   2  18        0.11       -0.35      1.03 o
  -5   2  18        7.07        6.73      0.98 o
  -4   2  18        4.71        4.77      0.81 o
  -3   2  18        1.68        1.62      0.67 o
  -2   2  18        6.95        8.39      0.81 o
  -1   2  18        0.93        1.09      0.68 o
   0   2  18        0.53        1.18      0.72 o
   1   2  18        0.85        1.07      0.91 o
   2   2  18        7.23        9.13      1.08 o
   3   2  18        2.53        3.15      0.93 o
   4   2  18        2.73        4.51      1.02 o
  -5   3  18       12.93       13.27      1.31 o
  -4   3  18       27.32       38.10      1.56 o
  -3   3  18        0.93        0.29      0.65 o
  -2   3  18        0.37       -0.47      0.61 o
  -1   3  18       15.01       17.07      1.07 o
   0   3  18        8.93        8.83      0.89 o
   1   3  18        0.49        0.93      0.79 o
   2   3  18        0.01       -0.14      0.80 o
   3   3  18        2.42        1.63      0.90 o
   4   3  18        1.17       -0.38      0.91 o
  -5   4  18        2.44        2.10      1.21 o
  -4   4  18       11.11       14.68      1.31 o
  -3   4  18        4.57        5.81      0.95 o
  -2   4  18        7.91       10.82      0.93 o
  -1   4  18        0.04        0.49      0.72 o
   0   4  18        8.67       10.53      0.97 o
   1   4  18        8.46       10.68      1.13 o
   2   4  18        0.40        0.59      0.89 o
   3   4  18        2.97        1.61      0.89 o
  -4   5  18       17.00       20.41      1.85 o
  -3   5  18        0.51        0.13      0.96 o
  -2   5  18       18.17       27.42      1.56 o
  -1   5  18        5.19        6.30      0.89 o
   0   5  18        1.40        2.46      0.78 o
   1   5  18        0.03       -0.81      0.81 o
   2   5  18        0.67        0.79      0.90 o
  -3   6  18       11.46       15.96      2.69 o
  -2   6  18        0.82       -0.01      1.13 o
  -1   6  18        0.29        0.31      0.81 o
   0   6  18        0.05       -0.78      0.78 o
   1   6  18        0.54       -0.81      0.81 o
  -5   1  19        2.10        4.55      0.98 o
  -4   1  19        0.08       -0.69      0.69 o
  -3   1  19       11.40        8.81      0.91 o
  -2   1  19        0.46        0.53      0.69 o
  -1   1  19       13.50       15.67      1.10 o
   0   1  19       17.74       24.03      1.43 o
   1   1  19        0.94        1.46      0.87 o
   2   1  19        6.44        8.35      1.11 o
   3   1  19        2.00        2.16      0.99 o
  -5   2  19        0.10       -0.80      0.80 o
  -4   2  19        1.59        1.55      0.83 o
  -3   2  19        1.34        0.97      0.74 o
  -2   2  19        4.25        3.19      0.74 o
  -1   2  19        1.23        0.27      0.71 o
   0   2  19        1.91        1.29      1.01 o
   1   2  19       19.79       26.47      1.54 o
   2   2  19        0.00        0.02      0.87 o
   3   2  19        0.12        0.00      0.90 o
  -4   3  19        5.38        9.66      1.05 o
  -3   3  19        0.35       -0.75      0.75 o
  -2   3  19       13.58       18.78      1.07 o
  -1   3  19        5.26        7.15      0.93 o
   0   3  19        0.08       -0.80      0.80 o
   1   3  19        4.33        5.65      1.10 o
   2   3  19        1.01        0.25      0.87 o
  -3   4  19        2.71        3.27      0.95 o
  -2   4  19        8.17       10.59      1.03 o
  -1   4  19        7.94        6.92      0.95 o
   0   4  19        1.35        0.86      0.72 o
   1   4  19        0.12        0.06      0.89 o
  -2   5  19        0.33       -1.16      1.16 o
  -1   5  19        0.02       -0.63      0.85 o
   0   5  19        0.59       -0.10      0.78 o
  -3   0  20        5.77        8.95      1.39 o
  -2   0  20        0.04       -0.21      0.98 o
  -1   0  20        0.01       -1.16      1.16 o
   0   0  20        8.16       11.88      1.73 o
   1   0  20        3.02        4.94      2.22 o
  -3   1  20        3.32        5.48      0.87 o
  -2   1  20        0.52        1.27      0.73 o
  -1   1  20        1.06        1.41      0.96 o
   0   1  20        0.94       -0.81      0.83 o
   1   1  20        1.50        1.68      0.99 o
  -3   2  20       12.87       18.47      1.12 o
  -2   2  20        3.22        2.94      0.89 o
  -1   2  20        2.40        3.65      0.89 o
   0   2  20        8.30       10.16      1.42 o
   1   2  20        0.08       -0.12      0.92 o
  -2   3  20        0.36        0.02      0.84 o
  -1   3  20        0.43       -0.77      0.77 o
   0   3  20        0.74        0.50      0.94 o
 
